# Supplementary material for: Contribution of VEGF-B-Induced Endocardial Endothelial Cell Lineage in Physiological Versus Pathological Cardiac Hypertrophy
Source: Circ Res. 2024 Apr 24;134(11):1465–82. doi: 10.1161/CIRCRESAHA.123.324136 (PMC11542978; doi:10.1161/CIRCRESAHA.123.324136)
Supplement: Supplementary file 1 [file res-134-1465-s001.xlsx]

## Sheet: Sheet1
		Timepoint	IVS,d (mm)	IVS,s (mm)	LVPW,d (mm)	LVPW,s (mm)	LV Mass (mg)	LV Vol,d (uL)	LV Vol,s (uL)	LVID,d (mm)	LVID,s (mm)	EF (%)	FS (%)
	WT	Basal	0.82 ± 0.21	1.19 ± 0.24	0.86 ± 0.1	1.23 ± 0.18	113.94 ± 27.58	58.93 ± 4.66	26.95 ± 5.41	3.71 ± 0.12	2.68 ± 0.22	54.46 ± 7.1	27.78 ± 4.49
		2 days post MI	0.7 ± 0.03	1.13 ± 0.11*	0.99 ± 0.16	1.36 ± 0.24	112.81 ± 14.96	59.95 ± 20.74	25.04 ± 12.04	3.71 ± 0.55	2.56 ± 0.57	59.61 ± 11.93*	31.47 ± 8*
	αMHC	Basal	0.75 ± 0.14	0.88 ± 0.24	0.77 ± 0.11	1.02 ± 0.14	106.13 ± 6.33	68.92 ± 20.66	49.36 ± 21.96	3.94 ± 0.49	3.39 ± 0.64	30.77 ± 12	14.4 ± 6.19
		2 days post MI	0.9 ± 0.34	0.97 ± 0.26	0.76 ± 0.13	0.89 ± 0.19	132.21 ± 34.25	75.82 ± 15.23	61.82 ± 18.1	4.12 ± 0.36	3.76 ± 0.49*	19.63 ± 8.74**	8.83 ± 4.13**
