# Supplementary material for: Contribution of VEGF-B-Induced Endocardial Endothelial Cell Lineage in Physiological Versus Pathological Cardiac Hypertrophy
Source: Circ Res. 2024 Apr 24;134(11):1465–82. doi: 10.1161/CIRCRESAHA.123.324136 (PMC11542978; doi:10.1161/CIRCRESAHA.123.324136)
Supplement: Supplementary file 2 [file res-134-1465-s002.xlsx]

## Sheet: Sheet1
		Timepoint	IVS,d (mm)	IVS,s (mm)	LVPW,d (mm)	LVPW,s (mm)	LV Mass (mg)	LV Vol,d (ul)	LV Vol,s (ul)	LVID,d (mm)	LVID,s (mm)	EF (%)	FS (%)
	Scrambled	Basal	0.83 ± 0.13	1.06 ± 0.15	0.75 ± 0.13	1.18 ± 0.23	106.31 ± 14.83	62.21 ± 15.56	29.63 ± 10.57	3.78 ± 0.4	2.76 ± 0.43	53.46 ± 7.38	27.17 ± 4.65
		1 week	0.91 ± 0.15	1.19 ± 0.13	0.92 ± 0.16	1.2 ± 0.19	135.39 ± 14.68	65.25 ± 10.68	34.91 ± 8.63	3.87 ± 0.26	2.98 ± 0.3	46.93 ± 6.4	23.16 ± 3.68
		4 weeks	0.79 ± 0.12	1.04 ± 0.16	0.91 ± 0.26	1.28 ± 0.25	124.64 ± 25.7	67.04 ± 14.79	33.13 ± 10.33	3.91 ± 0.36	2.91 ± 0.36	51.24 ± 4.6	25.75 ± 2.65
	VEGF-B186	Basal	0.82 ± 0.13	1.07 ± 0.09	0.88 ± 0.16	1.23 ± 0.19	106.44 ± 15.64	52.75 ± 5.79	24.75 ± 4.62	3.54 ± 0.16	2.59 ± 0.19	53.33 ± 4	26.85 ± 2.45
		1 week	0.83 ± 0.07	1.11 ± 0.15	0.83 ± 0.2	1.15 ± 0.15	111.46 ± 20.3	59.16 ± 3.71*	29.72 ± 2.54	3.72 ± 0.09*	2.8 ± 0.09	49.4 ± 7.45	24.63 ± 4.58
		4 weeks	0.91 ± 0.13	1.13 ± 0.19	0.88 ± 0.33	1.29 ± 0.5	124.81 ± 34.18	59.04 ± 7.28	26.7 ± 3.59	3.71 ± 0.19	2.68 ± 0.14	54.66 ± 3.9	27.81 ± 2.57
	VEGFB-167	Basal	0.77 ± 0.09	1.06 ± 0.15	0.84 ± 0.22	1.16 ± 0.2	95.56 ± 13.12	51.8 ± 9.48	23.03 ± 4.34	3.51 ± 0.28	2.52 ± 0.2	55.57 ± 1.14	28.22 ± 0.73
		1 week	0.68 ± 0.04	0.84 ± 0.16	0.84 ± 0.09	1.14 ± 0.08	105.48 ± 9.37	65.92 ± 12.43	35.95 ± 12.24	3.88 ± 0.3	3 ± 0.39	46.37 ± 8.33	22.88 ± 4.68
		4 weeks	0.78 ± 0.03	1 ± 0.11	0.91 ± 0.1	1.37 ± 0.04	109.85 ± 3.9	56.72 ± 8.31*	25.34 ± 3.72	3.65 ± 0.23*	2.62 ± 0.15	55.24 ± 2.37	28.12 ± 1.59
	VEGF-B186 + VEGF-B167	Basal	0.7 ± 0.11	1.03 ± 0.13	0.89 ± 0.12	1.25 ± 0.18	100.6 ± 8.57	56.93 ± 12.75	27.5 ± 8.69	3.65 ± 0.33	2.69 ± 0.34	52.35 ± 5.08	26.31 ± 3.08
		1 week	0.74 ± 0.02	0.99 ± 0.05	0.72 ± 0.13	0.99 ± 0.17	99.73 ± 10.61	65.4 ± 3.22	35.05 ± 5.64	3.88 ± 0.08	2.99 ± 0.19	46.44 ± 7.78	22.94 ± 4.62
		4 weeks	0.75 ± 0	0.96 ± 0.13	0.91 ± 0.1	1.28 ± 0.17	118.33 ± 11.19*	64.95 ± 6.53	33.34 ± 3.93	3.87 ± 0.16	2.93 ± 0.13	48.7 ± 1.71	24.14 ± 1.01
	VEGF-B167 3x	Basal	0.74 ± 0.09	0.98 ± 0.12	0.94 ± 0.14	1.32 ± 0.15	103.45 ± 22.17	51.94 ± 9.72	24.73 ± 5.47	3.52 ± 0.27	2.59 ± 0.23	52.59 ± 3.19	26.34 ± 1.93
		1 week	0.8 ± 0.05	1.04 ± 0.08	0.95 ± 0.22	1.25 ± 0.11	110.28 ± 15.7	53.12 ± 11.78	26.33 ± 5.82	3.54 ± 0.31	2.66 ± 0.24	50.26 ± 6.39	25 ± 3.87
		4 weeks	0.93 ± 0.16	1.16 ± 0.18	0.93 ± 0.05	1.23 ± 0.06	141.02 ± 12.42*	66.5 ± 6.08*	36.37 ± 4.79*	3.91 ± 0.15*	3.04 ± 0.16*	45.31 ± 4.8	22.19 ± 2.79
