# Supplementary material for: Contribution of VEGF-B-Induced Endocardial Endothelial Cell Lineage in Physiological Versus Pathological Cardiac Hypertrophy
Source: Circ Res. 2024 Apr 24;134(11):1465–82. doi: 10.1161/CIRCRESAHA.123.324136 (PMC11542978; doi:10.1161/CIRCRESAHA.123.324136)
Supplement: Supplementary file 3 [file res-134-1465-s003.xlsx]

## Sheet: Sheet1
	Figure 1B	Table Analyzed	qPCR Vegf-b EC
		Column B	aP2
		vs.	vs.
		Column A	WT
		Mann Whitney test
		P value	0.0571
		Exact or approximate P value?	Exact
		P value summary	ns
		Significantly different (P < 0.05)?	No
		One- or two-tailed P value?	Two-tailed
		Sum of ranks in column A,B	6 , 22
		Mann-Whitney U	0
		Difference between medians
		Median of column A	1.000, n=3
		Median of column B	21.22, n=4
		Difference: Actual	20.22
		Difference: Hodges-Lehmann	20.22
	Figure 1B	Table Analyzed	qPCR Vegf-b CF
		Column B	aP2
		vs.	vs.
		Column A	WT
		Mann Whitney test
		P value	>0.9999
		Exact or approximate P value?	Exact
		P value summary	ns
		Significantly different (P < 0.05)?	No
		One- or two-tailed P value?	Two-tailed
		Sum of ranks in column A,B	12 , 16
		Mann-Whitney U	6
		Difference between medians
		Median of column A	0.8712, n=3
		Median of column B	1.500, n=4
		Difference: Actual	0.6283
		Difference: Hodges-Lehmann	0.4583
	Figure 1B	Table Analyzed	qPCR Vegf-b CMC
		Column B	aP2
		vs.	vs.
		Column A	WT
		Mann Whitney test
		P value	0.6286
		Exact or approximate P value?	Exact
		P value summary	ns
		Significantly different (P < 0.05)?	No
		One- or two-tailed P value?	Two-tailed
		Sum of ranks in column A,B	14 , 14
		Mann-Whitney U	4
		Difference between medians
		Median of column A	0.8771, n=3
		Median of column B	0.5441, n=4
		Difference: Actual	-0.333
		Difference: Hodges-Lehmann	-0.2284
	Figure 1D	Test for normal distribution	WT	aP2	αMHC
		Shapiro-Wilk test
		W	0.9348	0.9681	0.9448
		P value	0.6179	0.8797	0.6984
		Passed normality test (alpha=0.05)?	Yes	Yes	Yes
		P value summary	ns	ns	ns
		Number of values	6	6	6
		Table Analyzed	WB VEGF-B186		Number of families	1
					Number of comparisons per family	3
		Brown-Forsythe ANOVA test			Alpha	0.05
		F* (DFn, DFd)	17.82 (2.000, 10.14)
		P value	0.0005		Dunnett's T3 multiple comparisons test	Mean Diff.	95.00% CI of diff.	Below threshold?	Summary	Adjusted P Value
		P value summary	***		WT vs. aP2	-0.5211	-0.9405 to -0.1017	Yes	*	0.0219	A-B
		Significant diff. among means (P < 0.05)?	Yes		WT vs. αMHC	-0.8576	-1.294 to -0.4216	Yes	**	0.003	A-C
					aP2 vs. αMHC	-0.3365	-0.8360 to 0.1629	No	ns	0.2221	B-C
		Welch's ANOVA test
		W (DFn, DFd)	28.10 (2.000, 6.876)		Test details	Mean 1	Mean 2	Mean Diff.	SE of diff.	n1	n2	t	DF
		P value	0.0005		WT vs. aP2	0.1	0.6211	-0.5211	0.1234	6	6	4.223	5.167
		P value summary	***		WT vs. αMHC	0.1	0.9576	-0.8576	0.1283	6	6	6.686	5.155
		Significant diff. among means (P < 0.05)?	Yes		aP2 vs. αMHC	0.6211	0.9576	-0.3365	0.1766	6	6	1.906	9.984
		Data summary
		Number of treatments (columns)	3
		Number of values (total)	18
	Figure 1D	Test for normal distribution	WT	aP2	αMHC
		Shapiro-Wilk test
		W	0.858	0.8461	0.9749
		P value	0.1825	0.1462	0.9238
		Passed normality test (alpha=0.05)?	Yes	Yes	Yes
		P value summary	ns	ns	ns
		Number of values	6	6	6
		Table Analyzed	WB VEGF-B167		Number of families	1
					Number of comparisons per family	3
		Brown-Forsythe ANOVA test			Alpha	0.05
		F* (DFn, DFd)	81.54 (2.000, 5.867)
		P value	<0.0001		Dunnett's T3 multiple comparisons test	Mean Diff.	95.00% CI of diff.	Below threshold?	Summary	Adjusted P Value
		P value summary	****		WT vs. aP2	-0.03476	-0.07364 to 0.004132	No	ns	0.0739	A-B
		Significant diff. among means (P < 0.05)?	Yes		WT vs. αMHC	-0.3814	-0.5136 to -0.2493	Yes	***	0.0005	A-C
					aP2 vs. αMHC	-0.3467	-0.4756 to -0.2177	Yes	***	0.0004	B-C
		Welch's ANOVA test
		W (DFn, DFd)	47.80 (2.000, 6.994)		Test details	Mean 1	Mean 2	Mean Diff.	SE of diff.	n1	n2	t	DF
		P value	<0.0001		WT vs. aP2	0.007183	0.04194	-0.03476	0.01144	6	6	3.038	5.474
		P value summary	****		WT vs. αMHC	0.007183	0.3886	-0.3814	0.03888	6	6	9.811	5.039
		Significant diff. among means (P < 0.05)?	Yes		aP2 vs. αMHC	0.04194	0.3886	-0.3467	0.04038	6	6	8.586	5.824
		Data summary
		Number of treatments (columns)	3
		Number of values (total)	18
	Figure 1E	Test for normal distribution	WT	aP2
		Shapiro-Wilk test
		W	0.9452	0.8766
		P value	0.6377	0.2119
		Passed normality test (alpha=0.05)?	Yes	Yes
		P value summary	ns	ns
		Number of values	9	7
		Table Analyzed	HW/BW
		Column B	aP2
		vs.	vs.
		Column A	WT
		Unpaired t test with Welch's correction
		P value	0.002
		P value summary	**
		Significantly different (P < 0.05)?	Yes
		One- or two-tailed P value?	Two-tailed
		Welch-corrected t, df	t=5.079, df=6.233
		How big is the difference?
		Mean of column A	3.66
		Mean of column B	7.113
		Difference between means (B - A) ± SEM	3.453 ± 0.6799
		95% confidence interval	1.804 to 5.101
		R squared (eta squared)	0.8054
		F test to compare variances
		F, DFn, Dfd	40.07, 6, 8
		P value	<0.0001
		P value summary	****
		Significantly different (P < 0.05)?	Yes
		Data analyzed
		Sample size, column A	9
		Sample size, column B	7
	Figure 1G	Table Analyzed	EF% P14
		Column B	P14 aP2-VEGF-B
		vs.	vs.
		Column A	P14 WT
		Mann Whitney test
		P value	0.004
		Exact or approximate P value?	Exact
		P value summary	**
		Significantly different (P < 0.05)?	Yes
		One- or two-tailed P value?	Two-tailed
		Sum of ranks in column A,B	68 , 10
		Mann-Whitney U	0
		Difference between medians
		Median of column A	75.25, n=8
		Median of column B	60.63, n=4
		Difference: Actual	-14.62
		Difference: Hodges-Lehmann	-14.76
	Figure 1G	Table Analyzed	FS% P14
		Column B	P14 aP2-VEGF-B
		vs.	vs.
		Column A	P14 WT
		Mann Whitney test
		P value	0.004
		Exact or approximate P value?	Exact
		P value summary	**
		Significantly different (P < 0.05)?	Yes
		One- or two-tailed P value?	Two-tailed
		Sum of ranks in column A,B	68 , 10
		Mann-Whitney U	0
		Difference between medians
		Median of column A	42.51, n=8
		Median of column B	31.55, n=4
		Difference: Actual	-10.96
		Difference: Hodges-Lehmann	-11.28
	Figure 1G	Table Analyzed	LV mass P14
		Column B	P14 aP2-VEGF-B
		vs.	vs.
		Column A	P14 WT
		Mann Whitney test
		P value	0.004
		Exact or approximate P value?	Exact
		P value summary	**
		Significantly different (P < 0.05)?	Yes
		One- or two-tailed P value?	Two-tailed
		Sum of ranks in column A,B	36 , 42
		Mann-Whitney U	0
		Difference between medians
		Median of column A	48.93, n=8
		Median of column B	76.86, n=4
		Difference: Actual	27.93
		Difference: Hodges-Lehmann	29.48
	Figure 1G	Table Analyzed	LV vol d P14
		Column B	P14 aP2-VEGF-B
		vs.	vs.
		Column A	P14 WT
		Mann Whitney test
		P value	0.004
		Exact or approximate P value?	Exact
		P value summary	**
		Significantly different (P < 0.05)?	Yes
		One- or two-tailed P value?	Two-tailed
		Sum of ranks in column A,B	36 , 42
		Mann-Whitney U	0
		Difference between medians
		Median of column A	31.22, n=8
		Median of column B	47.88, n=4
		Difference: Actual	16.66
		Difference: Hodges-Lehmann	17.03
	Figure 1G	Table Analyzed	LV vol s P14
		Column B	P14 aP2-VEGF-B
		vs.	vs.
		Column A	P14 WT
		Mann Whitney test
		P value	0.004
		Exact or approximate P value?	Exact
		P value summary	**
		Significantly different (P < 0.05)?	Yes
		One- or two-tailed P value?	Two-tailed
		Sum of ranks in column A,B	36 , 42
		Mann-Whitney U	0
		Difference between medians
		Median of column A	7.881, n=8
		Median of column B	18.86, n=4
		Difference: Actual	10.98
		Difference: Hodges-Lehmann	11.6
	Figure 1G	Test for normal distribution	WT	aP2
		Shapiro-Wilk test
		W	0.9439	0.8927
		P value	0.6236	0.2892
		Passed normality test (alpha=0.05)?	Yes	Yes
		P value summary	ns	ns
		Number of values	9	7
		Table Analyzed	EF% Adults
		Column B	aP2
		vs.	vs.
		Column A	WT
		Unpaired t test with Welch's correction
		P value	0.0483
		P value summary	*
		Significantly different (P < 0.05)?	Yes
		One- or two-tailed P value?	Two-tailed
		Welch-corrected t, df	t=2.307, df=8.417
		How big is the difference?
		Mean of column A	64.37
		Mean of column B	51.08
		Difference between means (B - A) ± SEM	-13.30 ± 5.764
		95% confidence interval	-26.48 to -0.1214
		R squared (eta squared)	0.3874
		F test to compare variances
		F, DFn, Dfd	3.841, 6, 8
		P value	0.0836
		P value summary	ns
		Significantly different (P < 0.05)?	No
		Data analyzed
		Sample size, column A	9
		Sample size, column B	7
	Figure 1G	Test for normal distribution	WT	aP2
		Shapiro-Wilk test
		W	0.9268	0.9163
		P value	0.4518	0.441
		Passed normality test (alpha=0.05)?	Yes	Yes
		P value summary	ns	ns
		Number of values	9	7
		Table Analyzed	FS% Adults
		Column B	aP2
		vs.	vs.
		Column A	WT
		Unpaired t test with Welch's correction
		P value	0.0446
		P value summary	*
		Significantly different (P < 0.05)?	Yes
		One- or two-tailed P value?	Two-tailed
		Welch-corrected t, df	t=2.307, df=9.670
		How big is the difference?
		Mean of column A	34.76
		Mean of column B	26.48
		Difference between means (B - A) ± SEM	-8.280 ± 3.589
		95% confidence interval	-16.31 to -0.2459
		R squared (eta squared)	0.355
		F test to compare variances
		F, DFn, Dfd	2.459, 6, 8
		P value	0.2383
		P value summary	ns
		Significantly different (P < 0.05)?	No
		Data analyzed
		Sample size, column A	9
		Sample size, column B	7
	Figure 1G	Test for normal distribution	WT	aP2
		Shapiro-Wilk test
		W	0.9545	0.9395
		P value	0.7395	0.6338
		Passed normality test (alpha=0.05)?	Yes	Yes
		P value summary	ns	ns
		Number of values	9	7
		Table Analyzed	LV mass Adults
		Column B	aP2
		vs.	vs.
		Column A	WT
		Unpaired t test with Welch's correction
		P value	0.0003
		P value summary	***
		Significantly different (P < 0.05)?	Yes
		One- or two-tailed P value?	Two-tailed
		Welch-corrected t, df	t=5.667, df=9.453
		How big is the difference?
		Mean of column A	141.3
		Mean of column B	246.2
		Difference between means (B - A) ± SEM	104.9 ± 18.50
		95% confidence interval	63.30 to 146.4
		R squared (eta squared)	0.7726
		F test to compare variances
		F, DFn, Dfd	2.630, 6, 8
		P value	0.2064
		P value summary	ns
		Significantly different (P < 0.05)?	No
		Data analyzed
		Sample size, column A	9
		Sample size, column B	7
	Figure 1G	Test for normal distribution	WT	aP2
		Shapiro-Wilk test
		W	0.9075	0.9068
		P value	0.2984	0.3742
		Passed normality test (alpha=0.05)?	Yes	Yes
		P value summary	ns	ns
		Number of values	9	7
		Table Analyzed	LV vol d Adults
		Column B	aP2
		vs.	vs.
		Column A	WT
		Unpaired t test with Welch's correction
		P value	0.0022
		P value summary	**
		Significantly different (P < 0.05)?	Yes
		One- or two-tailed P value?	Two-tailed
		Welch-corrected t, df	t=3.857, df=12.20
		How big is the difference?
		Mean of column A	63.4
		Mean of column B	99.79
		Difference between means (B - A) ± SEM	36.38 ± 9.433
		95% confidence interval	15.87 to 56.90
		R squared (eta squared)	0.5493
		F test to compare variances
		F, DFn, Dfd	1.261, 6, 8
		P value	0.7408
		P value summary	ns
		Significantly different (P < 0.05)?	No
		Data analyzed
		Sample size, column A	9
		Sample size, column B	7
	Figure 1G	Test for normal distribution	WT	aP2
		Shapiro-Wilk test
		W	0.8954	0.8708
		P value	0.2264	0.1886
		Passed normality test (alpha=0.05)?	Yes	Yes
		P value summary	ns	ns
		Number of values	9	7
		Table Analyzed	LV vol s Adults
		Column B	aP2
		vs.	vs.
		Column A	WT
		Unpaired t test with Welch's correction
		P value	0.0199
		P value summary	*
		Significantly different (P < 0.05)?	Yes
		One- or two-tailed P value?	Two-tailed
		Welch-corrected t, df	t=2.938, df=7.571
		How big is the difference?
		Mean of column A	23.19
		Mean of column B	50.74
		Difference between means (B - A) ± SEM	27.55 ± 9.378
		95% confidence interval	5.711 to 49.40
		R squared (eta squared)	0.5327
		F test to compare variances
		F, DFn, Dfd	5.963, 6, 8
		P value	0.0244
		P value summary	*
		Significantly different (P < 0.05)?	Yes
		Data analyzed
		Sample size, column A	9
		Sample size, column B	7
	Figure 1H	Table Analyzed	EDV mm3
		Column B	aP2
		vs.	vs.
		Column A	WT
		Mann Whitney test
		P value	0.0317
		Exact or approximate P value?	Exact
		P value summary	*
		Significantly different (P < 0.05)?	Yes
		One- or two-tailed P value?	Two-tailed
		Sum of ranks in column A,B	17 , 38
		Mann-Whitney U	2
		Difference between medians
		Median of column A	15.72, n=5
		Median of column B	21.67, n=5
		Difference: Actual	5.947
		Difference: Hodges-Lehmann	6.157
	Figure 1H	Table Analyzed	ESV mm3
		Column B	aP2
		vs.	vs.
		Column A	WT
		Mann Whitney test
		P value	0.0159
		Exact or approximate P value?	Exact
		P value summary	*
		Significantly different (P < 0.05)?	Yes
		One- or two-tailed P value?	Two-tailed
		Sum of ranks in column A,B	16 , 39
		Mann-Whitney U	1
		Difference between medians
		Median of column A	3.625, n=5
		Median of column B	7.568, n=5
		Difference: Actual	3.943
		Difference: Hodges-Lehmann	4.473
	Figure 1H	Table Analyzed	SV mm3
		Column B	aP2
		vs.	vs.
		Column A	WT
		Mann Whitney test
		P value	0.3095
		Exact or approximate P value?	Exact
		P value summary	ns
		Significantly different (P < 0.05)?	No
		One- or two-tailed P value?	Two-tailed
		Sum of ranks in column A,B	22 , 33
		Mann-Whitney U	7
		Difference between medians
		Median of column A	12.09, n=5
		Median of column B	14.45, n=5
		Difference: Actual	2.353
		Difference: Hodges-Lehmann	2.353
	Figure 1H	Table Analyzed	EF%
		Column B	aP2
		vs.	vs.
		Column A	WT
		Mann Whitney test
		P value	0.0159
		Exact or approximate P value?	Exact
		P value summary	*
		Significantly different (P < 0.05)?	Yes
		One- or two-tailed P value?	Two-tailed
		Sum of ranks in column A,B	39 , 16
		Mann-Whitney U	1
		Difference between medians
		Median of column A	78.61, n=5
		Median of column B	61.10, n=5
		Difference: Actual	-17.5
		Difference: Hodges-Lehmann	-15.4
	Figure 1H	Table Analyzed	Heart rate
		Column B	aP2
		vs.	vs.
		Column A	WT
		Mann Whitney test
		P value	0.3175
		Exact or approximate P value?	Exact
		P value summary	ns
		Significantly different (P < 0.05)?	No
		One- or two-tailed P value?	Two-tailed
		Sum of ranks in column A,B	21.50 , 33.50
		Mann-Whitney U	6.5
		Difference between medians
		Median of column A	500.0, n=5
		Median of column B	500.0, n=5
		Difference: Actual	0
		Difference: Hodges-Lehmann	50
	Figure 1H	Table Analyzed	Cardiac output (CO) mm3
		Column B	aP2
		vs.	vs.
		Column A	WT
		Mann Whitney test
		P value	0.0317
		Exact or approximate P value?	Exact
		P value summary	*
		Significantly different (P < 0.05)?	Yes
		One- or two-tailed P value?	Two-tailed
		Sum of ranks in column A,B	17 , 38
		Mann-Whitney U	2
		Difference between medians
		Median of column A	5850, n=5
		Median of column B	7525, n=5
		Difference: Actual	1675
		Difference: Hodges-Lehmann	1675
	Figure 1H	Table Analyzed	LV Mass in g
		Column B	aP2
		vs.	vs.
		Column A	WT
		Mann Whitney test
		P value	0.0079
		Exact or approximate P value?	Exact
		P value summary	**
		Significantly different (P < 0.05)?	Yes
		One- or two-tailed P value?	Two-tailed
		Sum of ranks in column A,B	15 , 40
		Mann-Whitney U	0
		Difference between medians
		Median of column A	1.332, n=5
		Median of column B	1.724, n=5
		Difference: Actual	0.3927
		Difference: Hodges-Lehmann	0.4271
	Figure 4D	Test for normal distribution	WT Virgin	WT_Pregnant
		Shapiro-Wilk test
		W	0.9264	0.8715
		P value	0.5527	0.1276
		Passed normality test (alpha=0.05)?	Yes	Yes
		P value summary	ns	ns
		Number of values	6	9
		Table Analyzed	HW/BW WT vs WT_Pregnant
		Column B	WT_Pregnant
		vs.	vs.
		Column A	WT Virgin
		Unpaired t test with Welch's correction
		P value	0.0023
		P value summary	**
		Significantly different (P < 0.05)?	Yes
		One- or two-tailed P value?	Two-tailed
		Welch-corrected t, df	t=4.265, df=8.715
		How big is the difference?
		Mean of column A	4.03
		Mean of column B	5.145
		Difference between means (B - A) ± SEM	1.115 ± 0.2614
		95% confidence interval	0.5207 to 1.709
		R squared (eta squared)	0.6761
		F test to compare variances
		F, DFn, Dfd	33.01, 8, 5
		P value	0.0013
		P value summary	**
		Significantly different (P < 0.05)?	Yes
		Data analyzed
		Sample size, column A	6
		Sample size, column B	9
	Figure 4D	Test for normal distribution	αMHC_Virgin	αMHC_Pregnant
		Shapiro-Wilk test
		W	0.8918	0.8385
		P value	0.2434	0.0727
		Passed normality test (alpha=0.05)?	Yes	Yes
		P value summary	ns	ns
		Number of values	8	8
		Table Analyzed	HW/BW αMHC_Virgin vs αMHC_Pregnant TL
		Column B	αMHC_P
		vs.	vs.
		Column A	αMHC
		Unpaired t test with Welch's correction
		P value	0.7485
		P value summary	ns
		Significantly different (P < 0.05)?	No
		One- or two-tailed P value?	Two-tailed
		Welch-corrected t, df	t=0.3293, df=10.23
		How big is the difference?
		Mean of column A	5.409
		Mean of column B	5.61
		Difference between means (B - A) ± SEM	0.2005 ± 0.6087
		95% confidence interval	-1.152 to 1.553
		R squared (eta squared)	0.0105
		F test to compare variances
		F, DFn, Dfd	4.096, 7, 7
		P value	0.0827
		P value summary	ns
		Significantly different (P < 0.05)?	No
		Data analyzed
		Sample size, column A	8
		Sample size, column B	8
	Figure 4D	Test for normal distribution	WT_Pregnant	αMHC_Pregnant
		Shapiro-Wilk test
		W	0.8715	0.8385
		P value	0.1276	0.0727
		Passed normality test (alpha=0.05)?	Yes	Yes
		P value summary	ns	ns
		Number of values	9	8
		Table Analyzed	HW/BW WT_Pregnant vs αMHC_Pregnant
		Column B	αMHC
		vs.	vs.
		Column A	WT
		Unpaired t test with Welch's correction
		P value	0.2305
		P value summary	ns
		Significantly different (P < 0.05)?	No
		One- or two-tailed P value?	Two-tailed
		Welch-corrected t, df	t=1.251, df=14.79
		How big is the difference?
		Mean of column A	5.145
		Mean of column B	5.61
		Difference between means (B - A) ± SEM	0.4648 ± 0.3716
		95% confidence interval	-0.3283 to 1.258
		R squared (eta squared)	0.09567
		F test to compare variances
		F, DFn, Dfd	1.012, 8, 7
		P value
		P value summary
		Significantly different (P < 0.05)?	No
		Data analyzed
		Sample size, column A	9
		Sample size, column B	8
	Figure 4D	Table Analyzed	HW/BW Day 7 post delivery
		Column B	αMHC
		vs.	vs.
		Column A	WT
		Mann Whitney test
		P value	>0.9999
		Exact or approximate P value?	Exact
		P value summary	ns
		Significantly different (P < 0.05)?	No
		One- or two-tailed P value?	Two-tailed
		Sum of ranks in column A,B	6 , 9
		Mann-Whitney U	3
		Difference between medians
		Median of column A	5.486, n=2
		Median of column B	5.503, n=3
		Difference: Actual	0.01765
		Difference: Hodges-Lehmann	0.01765
	Figure 5F	Table Analyzed	Plvap		Number of families	1
					Number of comparisons per family	6
		Kruskal-Wallis test			Alpha	0.05
		P value	<0.0001
		Exact or approximate P value?	Exact		Uncorrected Dunn's test	Mean rank diff.	Significant?	Summary	Individual P Value
		P value summary	****		WT vs. WT MI	-3.75	No	ns	0.2074	A-B
		Do the medians vary signif. (P < 0.05)?	Yes		WT vs. αMHC	-6.667	Yes	*	0.036	A-C
		Number of groups	4		WT vs. αMHC MI	-10	Yes	**	0.0017	A-D
		Kruskal-Wallis statistic	10.85		WT MI vs. αMHC	-2.917	No	ns	0.3268	B-C
					WT MI vs. αMHC MI	-6.25	Yes	*	0.0356	B-D
		Data summary			αMHC vs. αMHC MI	-3.333	No	ns	0.2945	C-D
		Number of treatments (columns)	4
		Number of values (total)	13		Test details	Mean rank 1	Mean rank 2	Mean rank diff.	n1	n2	Z
					WT vs. WT MI	2	5.75	-3.75	3	4	1.261
					WT vs. αMHC	2	8.667	-6.667	3	3	2.097
					WT vs. αMHC MI	2	12	-10	3	3	3.145
					WT MI vs. αMHC	5.75	8.667	-2.917	4	3	0.9806
					WT MI vs. αMHC MI	5.75	12	-6.25	4	3	2.101
					αMHC vs. αMHC MI	8.667	12	-3.333	3	3	1.048
	Figure 5F	Table Analyzed	Cd24a		Number of families	1
					Number of comparisons per family	6
		Kruskal-Wallis test			Alpha	0.05
		P value	<0.0001
		Exact or approximate P value?	Exact		Uncorrected Dunn's test	Mean rank diff.	Significant?	Summary	Individual P Value
		P value summary	****		WT vs. WT MI	-3.5	No	ns	0.2393	A-B
		Do the medians vary signif. (P < 0.05)?	Yes		WT vs. αMHC	-9.667	Yes	**	0.0024	A-C
		Number of groups	4		WT vs. αMHC MI	-7.333	Yes	*	0.0211	A-D
		Kruskal-Wallis statistic	10.92		WT MI vs. αMHC	-6.167	Yes	*	0.0382	B-C
					WT MI vs. αMHC MI	-3.833	No	ns	0.1975	B-D
		Data summary			αMHC vs. αMHC MI	2.333	No	ns	0.4631	C-D
		Number of treatments (columns)	4
		Number of values (total)	13		Test details	Mean rank 1	Mean rank 2	Mean rank diff.	n1	n2	Z
					WT vs. WT MI	2	5.5	-3.5	3	4	1.177
					WT vs. αMHC	2	11.67	-9.667	3	3	3.04
					WT vs. αMHC MI	2	9.333	-7.333	3	3	2.306
					WT MI vs. αMHC	5.5	11.67	-6.167	4	3	2.073
					WT MI vs. αMHC MI	5.5	9.333	-3.833	4	3	1.289
					αMHC vs. αMHC MI	11.67	9.333	2.333	3	3	0.7338
	Figure 5F	Table Analyzed	Esm1		Number of families	1
					Number of comparisons per family	6
		Kruskal-Wallis test			Alpha	0.05
		P value	0.0067
		Exact or approximate P value?	Exact		Uncorrected Dunn's test	Mean rank diff.	Significant?	Summary	Individual P Value
		P value summary	**		WT vs. WT MI	0.5833	No	ns	0.8445	A-B
		Do the medians vary signif. (P < 0.05)?	Yes		WT vs. αMHC	-6.333	Yes	*	0.0464	A-C
		Number of groups	4		WT vs. αMHC MI	-6	No	ns	0.0592	A-D
		Kruskal-Wallis statistic	9.049		WT MI vs. αMHC	-6.917	Yes	*	0.0201	B-C
					WT MI vs. αMHC MI	-6.583	Yes	*	0.0269	B-D
		Data summary			αMHC vs. αMHC MI	0.3333	No	ns	0.9165	C-D
		Number of treatments (columns)	4
		Number of values (total)	13		Test details	Mean rank 1	Mean rank 2	Mean rank diff.	n1	n2	Z
					WT vs. WT MI	4.333	3.75	0.5833	3	4	0.1961
					WT vs. αMHC	4.333	10.67	-6.333	3	3	1.992
					WT vs. αMHC MI	4.333	10.33	-6	3	3	1.887
					WT MI vs. αMHC	3.75	10.67	-6.917	4	3	2.325
					WT MI vs. αMHC MI	3.75	10.33	-6.583	4	3	2.213
					αMHC vs. αMHC MI	10.67	10.33	0.3333	3	3	0.1048
	Figure 5F	Table Analyzed	Col13a1		Number of families	1
					Number of comparisons per family	6
		Kruskal-Wallis test			Alpha	0.05
		P value	0.0252
		Exact or approximate P value?	Exact		Uncorrected Dunn's test	Mean rank diff.	Significant?	Summary	Individual P Value
		P value summary	*		WT vs. WT MI	-4.667	No	ns	0.1422	A-B
		Do the medians vary signif. (P < 0.05)?	Yes		WT vs. αMHC	3.667	No	ns	0.2489	A-C
		Number of groups	4		WT vs. αMHC MI	1.833	No	ns	0.5377	A-D
		Kruskal-Wallis statistic	7.758		WT MI vs. αMHC	8.333	Yes	**	0.0088	B-C
					WT MI vs. αMHC MI	6.5	Yes	*	0.0289	B-D
		Data summary			αMHC vs. αMHC MI	-1.833	No	ns	0.5377	C-D
		Number of treatments (columns)	4
		Number of values (total)	13		Test details	Mean rank 1	Mean rank 2	Mean rank diff.	n1	n2	Z
					WT vs. WT MI	7.333	12	-4.667	3	3	1.468
					WT vs. αMHC	7.333	3.667	3.667	3	3	1.153
					WT vs. αMHC MI	7.333	5.5	1.833	3	4	0.6164
					WT MI vs. αMHC	12	3.667	8.333	3	3	2.621
					WT MI vs. αMHC MI	12	5.5	6.5	3	4	2.185
					αMHC vs. αMHC MI	3.667	5.5	-1.833	3	4	0.6164
	Figure 5F	Table Analyzed	Ces2e		Number of families	1
					Number of comparisons per family	6
		Kruskal-Wallis test			Alpha	0.05
		P value	0.0656
		Exact or approximate P value?	Exact		Uncorrected Dunn's test	Mean rank diff.	Significant?	Summary	Individual P Value
		P value summary	ns		WT vs. WT MI	-6.333	Yes	*	0.0464	A-B
		Do the medians vary signif. (P < 0.05)?	No		WT vs. αMHC	1	No	ns	0.7532	A-C
		Number of groups	4		WT vs. αMHC MI	-0.3333	No	ns	0.9108	A-D
		Kruskal-Wallis statistic	6.637		WT MI vs. αMHC	7.333	Yes	*	0.0211	B-C
					WT MI vs. αMHC MI	6	Yes	*	0.0437	B-D
		Data summary			αMHC vs. αMHC MI	-1.333	No	ns	0.654	C-D
		Number of treatments (columns)	4
		Number of values (total)	13		Test details	Mean rank 1	Mean rank 2	Mean rank diff.	n1	n2	Z
					WT vs. WT MI	5.667	12	-6.333	3	3	1.992
					WT vs. αMHC	5.667	4.667	1	3	3	0.3145
					WT vs. αMHC MI	5.667	6	-0.3333	3	4	0.1121
					WT MI vs. αMHC	12	4.667	7.333	3	3	2.306
					WT MI vs. αMHC MI	12	6	6	3	4	2.017
					αMHC vs. αMHC MI	4.667	6	-1.333	3	4	0.4483
	Figure 5F	Table Analyzed	Chst2		Number of families	1
					Number of comparisons per family	6
		Kruskal-Wallis test			Alpha	0.05
		P value	0.0003
		Exact or approximate P value?	Exact		Uncorrected Dunn's test	Mean rank diff.	Significant?	Summary	Individual P Value
		P value summary	***		WT vs. WT MI	-3.5	No	ns	0.2387	A-B
		Do the medians vary signif. (P < 0.05)?	Yes		WT vs. αMHC	-8.167	Yes	*	0.0101	A-C
		Number of groups	4		WT vs. αMHC MI	-8.833	Yes	**	0.0054	A-D
		Kruskal-Wallis statistic	10.46		WT MI vs. αMHC	-4.667	No	ns	0.1162	B-C
					WT MI vs. αMHC MI	-5.333	No	ns	0.0726	B-D
		Data summary			αMHC vs. αMHC MI	-0.6667	No	ns	0.8337	C-D
		Number of treatments (columns)	4
		Number of values (total)	13		Test details	Mean rank 1	Mean rank 2	Mean rank diff.	n1	n2	Z
					WT vs. WT MI	2	5.5	-3.5	3	4	1.178
					WT vs. αMHC	2	10.17	-8.167	3	3	2.572
					WT vs. αMHC MI	2	10.83	-8.833	3	3	2.782
					WT MI vs. αMHC	5.5	10.17	-4.667	4	3	1.571
					WT MI vs. αMHC MI	5.5	10.83	-5.333	4	3	1.796
					αMHC vs. αMHC MI	10.17	10.83	-0.6667	3	3	0.2099
	Figure 5F	Table Analyzed	Foxf1		Number of families	1
					Number of comparisons per family	6
		Kruskal-Wallis test			Alpha	0.05
		P value	<0.0001
		Exact or approximate P value?	Exact		Uncorrected Dunn's test	Mean rank diff.	Significant?	Summary	Individual P Value
		P value summary	****		WT vs. WT MI	-2.917	No	ns	0.3268	A-B
		Do the medians vary signif. (P < 0.05)?	Yes		WT vs. αMHC	-9.667	Yes	**	0.0024	A-C
		Number of groups	4		WT vs. αMHC MI	-6.667	Yes	*	0.036	A-D
		Kruskal-Wallis statistic	10.85		WT MI vs. αMHC	-6.75	Yes	*	0.0232	B-C
					WT MI vs. αMHC MI	-3.75	No	ns	0.2074	B-D
		Data summary			αMHC vs. αMHC MI	3	No	ns	0.3454	C-D
		Number of treatments (columns)	4
		Number of values (total)	13		Test details	Mean rank 1	Mean rank 2	Mean rank diff.	n1	n2	Z
					WT vs. WT MI	2.333	5.25	-2.917	3	4	0.9806
					WT vs. αMHC	2.333	12	-9.667	3	3	3.04
					WT vs. αMHC MI	2.333	9	-6.667	3	3	2.097
					WT MI vs. αMHC	5.25	12	-6.75	4	3	2.269
					WT MI vs. αMHC MI	5.25	9	-3.75	4	3	1.261
					αMHC vs. αMHC MI	12	9	3	3	3	0.9435
	Figure 5F	Table Analyzed	Exoc3l2		Number of families	1
					Number of comparisons per family	6
		Kruskal-Wallis test			Alpha	0.05
		P value	<0.0001
		Exact or approximate P value?	Exact		Uncorrected Dunn's test	Mean rank diff.	Significant?	Summary	Individual P Value
		P value summary	****		WT vs. WT MI	-3.208	No	ns	0.2801	A-B
		Do the medians vary signif. (P < 0.05)?	Yes		WT vs. αMHC	-9.833	Yes	**	0.002	A-C
		Number of groups	4		WT vs. αMHC MI	-6.833	Yes	*	0.0314	A-D
		Kruskal-Wallis statistic	11.08		WT MI vs. αMHC	-6.625	Yes	*	0.0257	B-C
					WT MI vs. αMHC MI	-3.625	No	ns	0.2223	B-D
		Data summary			αMHC vs. αMHC MI	3	No	ns	0.3448	C-D
		Number of treatments (columns)	4
		Number of values (total)	13		Test details	Mean rank 1	Mean rank 2	Mean rank diff.	n1	n2	Z
					WT vs. WT MI	2.167	5.375	-3.208	3	4	1.08
					WT vs. αMHC	2.167	12	-9.833	3	3	3.097
					WT vs. αMHC MI	2.167	9	-6.833	3	3	2.152
					WT MI vs. αMHC	5.375	12	-6.625	4	3	2.23
					WT MI vs. αMHC MI	5.375	9	-3.625	4	3	1.22
					αMHC vs. αMHC MI	12	9	3	3	3	0.9448
	Supplemental figure 2A	Table Analyzed	ELISA mVEGF-B186		Number of families	1
					Number of comparisons per family	2
		Kruskal-Wallis test			Alpha	0.05
		P value	0.0357
		Exact or approximate P value?	Exact		Dunn's multiple comparisons test	Mean rank diff.	Significant?	Summary	Adjusted P Value	A-?
		P value summary	*		WT vs. aP2	-5	Yes	*	0.0286	B	aP2
		Do the medians vary signif. (P < 0.05)?	Yes		WT vs. αMHC	-1	No	ns	>0.9999	C	αMHC
		Number of groups	3
		Kruskal-Wallis statistic	6.72		Test details	Mean rank 1	Mean rank 2	Mean rank diff.	n1	n2	Z
					WT vs. aP2	3	8	-5	3	3	2.449
		Data summary			WT vs. αMHC	3	4	-1	3	3	0.4899
		Number of treatments (columns)	3
		Number of values (total)	9
	Supplemental figure 2B	Table Analyzed	eWAT weights
		Column B	aP2
		vs.	vs.
		Column A	WT
		Mann Whitney test
		P value	0.7302
		Exact or approximate P value?	Exact
		P value summary	ns
		Significantly different (P < 0.05)?	No
		One- or two-tailed P value?	Two-tailed
		Sum of ranks in column A,B	27 , 18
		Mann-Whitney U	8
		Difference between medians
		Median of column A	531.0, n=5
		Median of column B	411.0, n=4
		Difference: Actual	-120
		Difference: Hodges-Lehmann	-157.5
	Supplemental figure 2B	Table Analyzed	sWAT weights
		Column B	aP2
		vs.	vs.
		Column A	WT
		Mann Whitney test
		P value	0.5556
		Exact or approximate P value?	Exact
		P value summary	ns
		Significantly different (P < 0.05)?	No
		One- or two-tailed P value?	Two-tailed
		Sum of ranks in column A,B	28 , 17
		Mann-Whitney U	7
		Difference between medians
		Median of column A	445.0, n=5
		Median of column B	410.0, n=4
		Difference: Actual	-35
		Difference: Hodges-Lehmann	-31.5
	Supplemental figure 2B	Table Analyzed	Lungs weights
		Column B	aP2
		vs.	vs.
		Column A	WT
		Mann Whitney test
		P value	0.9048
		Exact or approximate P value?	Exact
		P value summary	ns
		Significantly different (P < 0.05)?	No
		One- or two-tailed P value?	Two-tailed
		Sum of ranks in column A,B	26 , 19
		Mann-Whitney U	9
		Difference between medians
		Median of column A	161.0, n=5
		Median of column B	155.5, n=4
		Difference: Actual	-5.5
		Difference: Hodges-Lehmann	-4.5
	Supplemental figure 2B	Table Analyzed	Spleen weights
		Column B	aP2
		vs.	vs.
		Column A	WT
		Mann Whitney test
		P value	0.6476
		Exact or approximate P value?	Exact
		P value summary	ns
		Significantly different (P < 0.05)?	No
		One- or two-tailed P value?	Two-tailed
		Sum of ranks in column A,B	30.50 , 24.50
		Mann-Whitney U	9.5
		Difference between medians
		Median of column A	99.00, n=6
		Median of column B	107.0, n=4
		Difference: Actual	8
		Difference: Hodges-Lehmann	7
	Supplemental figure 2B	Table Analyzed	Kidneys weights
		Column B	aP2
		vs.	vs.
		Column A	WT
		Mann Whitney test
		P value	0.7619
		Exact or approximate P value?	Exact
		P value summary	ns
		Significantly different (P < 0.05)?	No
		One- or two-tailed P value?	Two-tailed
		Sum of ranks in column A,B	35 , 20
		Mann-Whitney U	10
		Difference between medians
		Median of column A	361.5, n=6
		Median of column B	356.0, n=4
		Difference: Actual	-5.5
		Difference: Hodges-Lehmann	-6
	Supplemental figure 2D	Test for normal distribution	WT	aP2
		Shapiro-Wilk test
		W	0.9119	0.9371
		P value	0.3296	0.6126
		Passed normality test (alpha=0.05)?	Yes	Yes
		P value summary	ns	ns
		Number of values	9	7
		Table Analyzed	Pecam1+ area fraction
		Column B	aP2
		vs.	vs.
		Column A	WT
		Unpaired t test with Welch's correction
		P value	0.0001
		P value summary	***
		Significantly different (P < 0.05)?	Yes
		One- or two-tailed P value?	Two-tailed
		Welch-corrected t, df	t=5.259, df=13.75
		How big is the difference?
		Mean of column A	10.78
		Mean of column B	13.91
		Difference between means (B - A) ± SEM	3.128 ± 0.5947
		95% confidence interval	1.850 to 4.406
		R squared (eta squared)	0.668
		F test to compare variances
		F, DFn, Dfd	1.309, 8, 6
		P value	0.7635
		P value summary	ns
		Significantly different (P < 0.05)?	No
		Data analyzed
		Sample size, column A	9
		Sample size, column B	7
	Supplemental figure 2D	Test for normal distribution	WT	aP2
		Shapiro-Wilk test
		W	0.8773	0.8977
		P value	0.1471	0.3172
		Passed normality test (alpha=0.05)?	Yes	Yes
		P value summary	ns	ns
		Number of values	9	7
		Table Analyzed	CMC size
		Column B	aP2
		vs.	vs.
		Column A	WT
		Unpaired t test with Welch's correction
		P value	<0.0001
		P value summary	****
		Significantly different (P < 0.05)?	Yes
		One- or two-tailed P value?	Two-tailed
		Welch-corrected t, df	t=9.185, df=8.346
		How big is the difference?
		Mean of column A	359.8
		Mean of column B	498.3
		Difference between means (B - A) ± SEM	138.5 ± 15.08
		95% confidence interval	104.0 to 173.0
		R squared (eta squared)	0.91
		F test to compare variances
		F, DFn, Dfd	3.961, 6, 8
		P value	0.0772
		P value summary	ns
		Significantly different (P < 0.05)?	No
		Data analyzed
		Sample size, column A	9
		Sample size, column B	7
	Supplemental figure 2F	Table Analyzed	HW/BW aP2 P0
		Column B	aP2
		vs.	vs.
		Column A	WT_aP2
		Mann Whitney test
		P value	0.0571
		Exact or approximate P value?	Exact
		P value summary	ns
		Significantly different (P < 0.05)?	No
		One- or two-tailed P value?	One-tailed
		Sum of ranks in column A,B	21 , 7
		Mann-Whitney U	1
		Difference between medians
		Median of column A	4.895, n=4
		Median of column B	4.390, n=3
		Difference: Actual	-0.505
		Difference: Hodges-Lehmann	-0.505
	Supplemental figure 2F	Table Analyzed	HW/BW aP2 P7
		Column B	aP2
		vs.	vs.
		Column A	WT_aP2
		Mann Whitney test
		P value	0.0061
		Exact or approximate P value?	Exact
		P value summary	**
		Significantly different (P < 0.05)?	Yes
		One- or two-tailed P value?	One-tailed
		Sum of ranks in column A,B	36 , 30
		Mann-Whitney U	0
		Difference between medians
		Median of column A	5.649, n=8
		Median of column B	7.647, n=3
		Difference: Actual	1.998
		Difference: Hodges-Lehmann	1.808
	Supplemental figure 2F	Table Analyzed	HW/BW aP2 P14
		Column B	aP2
		vs.	vs.
		Column A	WT_aP2
		Mann Whitney test
		P value	0.0179
		Exact or approximate P value?	Exact
		P value summary	*
		Significantly different (P < 0.05)?	Yes
		One- or two-tailed P value?	One-tailed
		Sum of ranks in column A,B	6 , 30
		Mann-Whitney U	0
		Difference between medians
		Median of column A	5.022, n=3
		Median of column B	7.687, n=5
		Difference: Actual	2.665
		Difference: Hodges-Lehmann	2.535
	Supplemental figure 2F	Table Analyzed	HW/BW aP2 P28
		Column B	aP2
		vs.	vs.
		Column A	WT_aP2
		Mann Whitney test
		P value	0.05
		Exact or approximate P value?	Exact
		P value summary	*
		Significantly different (P < 0.05)?	No
		One- or two-tailed P value?	One-tailed
		Sum of ranks in column A,B	6 , 15
		Mann-Whitney U	0
		Difference between medians
		Median of column A	4.736, n=3
		Median of column B	6.731, n=3
		Difference: Actual	1.995
		Difference: Hodges-Lehmann	1.995
	Supplemental figure 2F	Table Analyzed	HW/BW αMHC P0
		Column B	αMHC
		vs.	vs.
		Column A	WT_αMHC
		Mann Whitney test
		P value	0.4429
		Exact or approximate P value?	Exact
		P value summary	ns
		Significantly different (P < 0.05)?	No
		One- or two-tailed P value?	One-tailed
		Sum of ranks in column A,B	19 , 17
		Mann-Whitney U	7
		Difference between medians
		Median of column A	4.308, n=4
		Median of column B	4.204, n=4
		Difference: Actual	-0.1043
		Difference: Hodges-Lehmann	-0.1043
	Supplemental figure 2F	Table Analyzed	HW/BW αMHC P7
		Column B	αMHC
		vs.	vs.
		Column A	WT
		Mann Whitney test
		P value	0.0179
		Exact or approximate P value?	Exact
		P value summary	*
		Significantly different (P < 0.05)?	Yes
		One- or two-tailed P value?	One-tailed
		Sum of ranks in column A,B	6 , 30
		Mann-Whitney U	0
		Difference between medians
		Median of column A	5.085, n=3
		Median of column B	6.152, n=5
		Difference: Actual	1.067
		Difference: Hodges-Lehmann	1.164
	Supplemental figure 2F	Table Analyzed	HW/BW αMHC P14
		Column B	αMHC
		vs.	vs.
		Column A	WT_αMHC
		Mann Whitney test
		P value	0.0286
		Exact or approximate P value?	Exact
		P value summary	*
		Significantly different (P < 0.05)?	Yes
		One- or two-tailed P value?	One-tailed
		Sum of ranks in column A,B	10 , 18
		Mann-Whitney U	0
		Difference between medians
		Median of column A	4.652, n=4
		Median of column B	5.511, n=3
		Difference: Actual	0.8599
		Difference: Hodges-Lehmann	0.9504
	Supplemental figure 2F	Table Analyzed	HW/BW αMHC P28
		Column B	αMHC
		vs.	vs.
		Column A	WT_αMHC
		Mann Whitney test
		P value	0.05
		Exact or approximate P value?	Exact
		P value summary	*
		Significantly different (P < 0.05)?	No
		One- or two-tailed P value?	One-tailed
		Sum of ranks in column A,B	6 , 15
		Mann-Whitney U	0
		Difference between medians
		Median of column A	4.418, n=3
		Median of column B	4.925, n=3
		Difference: Actual	0.5065
		Difference: Hodges-Lehmann	0.5221
	Supplemental figure 2H	Table Analyzed	HR (bpm)
		Column B	aP2
		vs.	vs.
		Column A	WT
		Mann Whitney test
		P value	0.4762
		Exact or approximate P value?	Exact
		P value summary	ns
		Significantly different (P < 0.05)?	No
		One- or two-tailed P value?	Two-tailed
		Sum of ranks in column A,B	37 , 18
		Mann-Whitney U	8
		Difference between medians
		Median of column A	464.5, n=6
		Median of column B	403.6, n=4
		Difference: Actual	-60.87
		Difference: Hodges-Lehmann	-49.08
	Supplemental figure 2H	Table Analyzed	PQ (ms)
		Column B	aP2
		vs.	vs.
		Column A	WT
		Mann Whitney test
		P value	0.019
		Exact or approximate P value?	Exact
		P value summary	*
		Significantly different (P < 0.05)?	Yes
		One- or two-tailed P value?	Two-tailed
		Sum of ranks in column A,B	22 , 33
		Mann-Whitney U	1
		Difference between medians
		Median of column A	40.56, n=6
		Median of column B	46.94, n=4
		Difference: Actual	6.375
		Difference: Hodges-Lehmann	6.313
	Supplemental figure 2H	Table Analyzed	QRS (ms)
		Column B	aP2
		vs.	vs.
		Column A	WT
		Mann Whitney test
		P value	0.0381
		Exact or approximate P value?	Exact
		P value summary	*
		Significantly different (P < 0.05)?	Yes
		One- or two-tailed P value?	Two-tailed
		Sum of ranks in column A,B	23 , 32
		Mann-Whitney U	2
		Difference between medians
		Median of column A	9.875, n=6
		Median of column B	11.75, n=4
		Difference: Actual	1.875
		Difference: Hodges-Lehmann	1.75
	Supplemental figure 2H	Table Analyzed	QTc (ms)
		Column B	aP2
		vs.	vs.
		Column A	WT
		Mann Whitney test
		P value	0.4762
		Exact or approximate P value?	Exact
		P value summary	ns
		Significantly different (P < 0.05)?	No
		One- or two-tailed P value?	Two-tailed
		Sum of ranks in column A,B	29 , 26
		Mann-Whitney U	8
		Difference between medians
		Median of column A	42.27, n=6
		Median of column B	46.65, n=4
		Difference: Actual	4.381
		Difference: Hodges-Lehmann	3.808
	Supplemental figure 2H	Table Analyzed	QRSp (ms)
		Column B	aP2
		vs.	vs.
		Column A	WT
		Mann Whitney test
		P value	0.0333
		Exact or approximate P value?	Exact
		P value summary	*
		Significantly different (P < 0.05)?	Yes
		One- or two-tailed P value?	Two-tailed
		Sum of ranks in column A,B	23 , 32
		Mann-Whitney U	2
		Difference between medians
		Median of column A	14.94, n=6
		Median of column B	19.19, n=4
		Difference: Actual	4.25
		Difference: Hodges-Lehmann	4.125
	Supplemental figure 2H	Table Analyzed	Amp P (mV)
		Column B	aP2
		vs.	vs.
		Column A	WT
		Mann Whitney test
		P value	0.0095
		Exact or approximate P value?	Exact
		P value summary	**
		Significantly different (P < 0.05)?	Yes
		One- or two-tailed P value?	Two-tailed
		Sum of ranks in column A,B	21 , 34
		Mann-Whitney U	0
		Difference between medians
		Median of column A	1.064, n=6
		Median of column B	1.179, n=4
		Difference: Actual	0.1152
		Difference: Hodges-Lehmann	0.1614
	Supplemental figure 2H	Table Analyzed	Amp R (mV)
		Column B	aP2
		vs.	vs.
		Column A	WT
		Mann Whitney test
		P value	0.0667
		Exact or approximate P value?	Exact
		P value summary	ns
		Significantly different (P < 0.05)?	No
		One- or two-tailed P value?	Two-tailed
		Sum of ranks in column A,B	42 , 13
		Mann-Whitney U	3
		Difference between medians
		Median of column A	8.919, n=6
		Median of column B	5.028, n=4
		Difference: Actual	-3.89
		Difference: Hodges-Lehmann	-3.033
	Supplemental figure 2H	Table Analyzed	Amp S (mV)
		Column B	aP2
		vs.	vs.
		Column A	WT
		Mann Whitney test
		P value	0.6095
		Exact or approximate P value?	Exact
		P value summary	ns
		Significantly different (P < 0.05)?	No
		One- or two-tailed P value?	Two-tailed
		Sum of ranks in column A,B	30 , 25
		Mann-Whitney U	9
		Difference between medians
		Median of column A	-3.571, n=6
		Median of column B	-3.191, n=4
		Difference: Actual	0.3801
		Difference: Hodges-Lehmann	0.8486
	Supplemental figure 6A	Table Analyzed	Cd45 / vascular area		Number of families	1
					Number of comparisons per family	3
		Kruskal-Wallis test			Alpha	0.05
		P value	0.7643
		Exact or approximate P value?	Exact		Dunn's multiple comparisons test	Mean rank diff.	Significant?	Summary	Adjusted P Value
		P value summary	ns		WT vs. aP2	-2	No	ns	>0.9999	A-B
		Do the medians vary signif. (P < 0.05)?	No		WT vs. αMHC	-0.5833	No	ns	>0.9999	A-C
		Number of groups	3		aP2 vs. αMHC	1.417	No	ns	>0.9999	B-C
		Kruskal-Wallis statistic	0.7
					Test details	Mean rank 1	Mean rank 2	Mean rank diff.	n1	n2	Z
		Data summary			WT vs. aP2	4.667	6.667	-2	3	3	0.809
		Number of treatments (columns)	3		WT vs. αMHC	4.667	5.25	-0.5833	3	4	0.2523
		Number of values (total)	10		aP2 vs. αMHC	6.667	5.25	1.417	3	4	0.6126
	Supplemental figure 6B	Table Analyzed	Cd206 / field of view		Number of families	1
					Number of comparisons per family	3
		Kruskal-Wallis test			Alpha	0.05
		P value	0.2563
		Exact or approximate P value?	Exact		Dunn's multiple comparisons test	Mean rank diff.	Significant?	Summary	Adjusted P Value
		P value summary	ns		WT vs. aP2	-3.75	No	ns	0.4219	A-B
		Do the medians vary signif. (P < 0.05)?	No		WT vs. αMHC	0	No	ns	>0.9999	A-C
		Number of groups	3		aP2 vs. αMHC	3.75	No	ns	0.4219	B-C
		Kruskal-Wallis statistic	2.895
					Test details	Mean rank 1	Mean rank 2	Mean rank diff.	n1	n2	Z
		Data summary			WT vs. aP2	5.25	9	-3.75	4	4	1.473
		Number of treatments (columns)	3		WT vs. αMHC	5.25	5.25	0	4	4	0
		Number of values (total)	12		aP2 vs. αMHC	9	5.25	3.75	4	4	1.473
	Supplemental figure 6C	Table Analyzed	Vcam1		Number of families	1
					Number of comparisons per family	3
		Kruskal-Wallis test			Alpha	0.05
		P value	0.9947
		Exact or approximate P value?	Exact		Dunn's multiple comparisons test	Mean rank diff.	Significant?	Summary	Adjusted P Value
		P value summary	ns		WT vs. aP2	-0.2	No	ns	>0.9999	A-B
		Do the medians vary signif. (P < 0.05)?	No		WT vs. αMHC	0.1667	No	ns	>0.9999	A-C
		Number of groups	3		aP2 vs. αMHC	0.3667	No	ns	>0.9999	B-C
		Kruskal-Wallis statistic	0.01438
					Test details	Mean rank 1	Mean rank 2	Mean rank diff.	n1	n2	Z
		Data summary			WT vs. aP2	9	9.2	-0.2	6	5	0.06541
		Number of treatments (columns)	3		WT vs. αMHC	9	8.833	0.1667	6	6	0.05717
		Number of values (total)	17		aP2 vs. αMHC	9.2	8.833	0.3667	5	6	0.1199
	Supplemental figure 6C	Table Analyzed	Il1β		Number of families	1
					Number of comparisons per family	3
		Kruskal-Wallis test			Alpha	0.05
		P value	0.6496
		Exact or approximate P value?	Exact		Dunn's multiple comparisons test	Mean rank diff.	Significant?	Summary	Adjusted P Value
		P value summary	ns		WT vs. aP2	2.8	No	ns	>0.9999	A-B
		Do the medians vary signif. (P < 0.05)?	No		WT vs. αMHC	0.5	No	ns	>0.9999	A-C
		Number of groups	3		aP2 vs. αMHC	-2.3	No	ns	>0.9999	B-C
		Kruskal-Wallis statistic	0.9294
					Test details	Mean rank 1	Mean rank 2	Mean rank diff.	n1	n2	Z
		Data summary			WT vs. aP2	10	7.2	2.8	6	5	0.9157
		Number of treatments (columns)	3		WT vs. αMHC	10	9.5	0.5	6	6	0.1715
		Number of values (total)	17		aP2 vs. αMHC	7.2	9.5	-2.3	5	6	0.7522
	Supplemental figure 6C	Table Analyzed	Il6		Number of families	1
					Number of comparisons per family	3
		Kruskal-Wallis test			Alpha	0.05
		P value	0.7482
		Exact or approximate P value?	Exact		Dunn's multiple comparisons test	Mean rank diff.	Significant?	Summary	Adjusted P Value
		P value summary	ns		WT vs. aP2	-1.167	No	ns	>0.9999	A-B
		Do the medians vary signif. (P < 0.05)?	No		WT vs. αMHC	-2.333	No	ns	>0.9999	A-C
		Number of groups	3		aP2 vs. αMHC	-1.167	No	ns	>0.9999	B-C
		Kruskal-Wallis statistic	0.6405
					Test details	Mean rank 1	Mean rank 2	Mean rank diff.	n1	n2	Z
		Data summary			WT vs. aP2	7.833	9	-1.167	6	5	0.3815
		Number of treatments (columns)	3		WT vs. αMHC	7.833	10.17	-2.333	6	6	0.8003
		Number of values (total)	17		aP2 vs. αMHC	9	10.17	-1.167	5	6	0.3815
	Supplemental figure 6C	Table Analyzed	Tnfα		Number of families	1
					Number of comparisons per family	3
		Kruskal-Wallis test			Alpha	0.05
		P value	0.2219
		Exact or approximate P value?	Exact		Dunn's multiple comparisons test	Mean rank diff.	Significant?	Summary	Adjusted P Value
		P value summary	ns		WT vs. aP2	-5.267	No	ns	0.255	A-B
		Do the medians vary signif. (P < 0.05)?	No		WT vs. αMHC	-3.167	No	ns	0.8322	A-C
		Number of groups	3		aP2 vs. αMHC	2.1	No	ns	>0.9999	B-C
		Kruskal-Wallis statistic	3.058
					Test details	Mean rank 1	Mean rank 2	Mean rank diff.	n1	n2	Z
		Data summary			WT vs. aP2	6.333	11.6	-5.267	6	5	1.722
		Number of treatments (columns)	3		WT vs. αMHC	6.333	9.5	-3.167	6	6	1.086
		Number of values (total)	17		aP2 vs. αMHC	11.6	9.5	2.1	5	6	0.6868
	Supplemental figure 6C	Table Analyzed	Adgre1		Number of families	1
					Number of comparisons per family	3
		Kruskal-Wallis test			Alpha	0.05
		P value	0.1478
		Exact or approximate P value?	Exact		Dunn's multiple comparisons test	Mean rank diff.	Significant?	Summary	Adjusted P Value
		P value summary	ns		WT vs. aP2	-2.267	No	ns	>0.9999	A-B
		Do the medians vary signif. (P < 0.05)?	No		WT vs. αMHC	-5.667	No	ns	0.1558	A-C
		Number of groups	3		aP2 vs. αMHC	-3.4	No	ns	0.7985	B-C
		Kruskal-Wallis statistic	3.822
					Test details	Mean rank 1	Mean rank 2	Mean rank diff.	n1	n2	Z
		Data summary			WT vs. aP2	6.333	8.6	-2.267	6	5	0.7413
		Number of treatments (columns)	3		WT vs. αMHC	6.333	12	-5.667	6	6	1.944
		Number of values (total)	17		aP2 vs. αMHC	8.6	12	-3.4	5	6	1.112
	Supplemental figure 6D	Table Analyzed	Nppa		Number of families	1
					Number of comparisons per family	3
		Kruskal-Wallis test			Alpha	0.05
		P value	0.0236
		Exact or approximate P value?	Exact		Dunn's multiple comparisons test	Mean rank diff.	Significant?	Summary	Adjusted P Value
		P value summary	*		WT vs. aP2	-3.867	No	ns	0.6181	A-B
		Do the medians vary signif. (P < 0.05)?	Yes		WT vs. αMHC	4.167	No	ns	0.4589	A-C
		Number of groups	3		aP2 vs. αMHC	8.033	Yes	*	0.0258	B-C
		Kruskal-Wallis statistic	6.942
					Test details	Mean rank 1	Mean rank 2	Mean rank diff.	n1	n2	Z
		Data summary			WT vs. aP2	9.333	13.2	-3.867	6	5	1.265
		Number of treatments (columns)	3		WT vs. αMHC	9.333	5.167	4.167	6	6	1.429
		Number of values (total)	17		aP2 vs. αMHC	13.2	5.167	8.033	5	6	2.627
	Supplemental figure 6D	Table Analyzed	Nppb		Number of families	1
					Number of comparisons per family	3
		Kruskal-Wallis test			Alpha	0.05
		P value	0.0428
		Exact or approximate P value?	Exact		Dunn's multiple comparisons test	Mean rank diff.	Significant?	Summary	Adjusted P Value
		P value summary	*		WT vs. aP2	-6.933	No	ns	0.0701	A-B
		Do the medians vary signif. (P < 0.05)?	Yes		WT vs. αMHC	-0.8333	No	ns	>0.9999	A-C
		Number of groups	3		aP2 vs. αMHC	6.1	No	ns	0.1382	B-C
		Kruskal-Wallis statistic	5.959
					Test details	Mean rank 1	Mean rank 2	Mean rank diff.	n1	n2	Z
		Data summary			WT vs. aP2	6.667	13.6	-6.933	6	5	2.267
		Number of treatments (columns)	3		WT vs. αMHC	6.667	7.5	-0.8333	6	6	0.2858
		Number of values (total)	17		aP2 vs. αMHC	13.6	7.5	6.1	5	6	1.995
	Supplemental figure 7B	Table Analyzed	Plvap / Podocalyxin % Sub-endocardial		Number of families	1
					Number of comparisons per family	3
		Kruskal-Wallis test			Alpha	0.05
		P value	0.0036
		Exact or approximate P value?	Exact		Uncorrected Dunn's test	Mean rank diff.	Significant?	Summary	Individual P Value
		P value summary	**		WT vs. aP2	-3	No	ns	0.1797	A-B
		Do the medians vary signif. (P < 0.05)?	Yes		WT vs. αMHC	-6	Yes	**	0.0073	A-C
		Number of groups	3		aP2 vs. αMHC	-3	No	ns	0.1797	B-C
		Kruskal-Wallis statistic	7.2
					Test details	Mean rank 1	Mean rank 2	Mean rank diff.	n1	n2	Z
		Data summary			WT vs. aP2	2	5	-3	3	3	1.342
		Number of treatments (columns)	3		WT vs. αMHC	2	8	-6	3	3	2.683
		Number of values (total)	9		aP2 vs. αMHC	5	8	-3	3	3	1.342
	Supplemental figure 7B	Table Analyzed	Plvap / Podocalyxin % Mid-myocardium		Number of families	1
					Number of comparisons per family	3
		Kruskal-Wallis test			Alpha	0.05
		P value	0.0714
		Exact or approximate P value?	Exact		Uncorrected Dunn's test	Mean rank diff.	Significant?	Summary	Individual P Value
		P value summary	ns		WT vs. aP2	-0.3333	No	ns	0.8815	A-B
		Do the medians vary signif. (P < 0.05)?	No		WT vs. αMHC	-4.667	Yes	*	0.0369	A-C
		Number of groups	3		aP2 vs. αMHC	-4.333	No	ns	0.0526	B-C
		Kruskal-Wallis statistic	5.422
					Test details	Mean rank 1	Mean rank 2	Mean rank diff.	n1	n2	Z
		Data summary			WT vs. aP2	3.333	3.667	-0.3333	3	3	0.1491
		Number of treatments (columns)	3		WT vs. αMHC	3.333	8	-4.667	3	3	2.087
		Number of values (total)	9		aP2 vs. αMHC	3.667	8	-4.333	3	3	1.938
	Supplemental figure 7B	Table Analyzed	Plvap / Podocalyxin % Sub-epicardial		Number of families	1
					Number of comparisons per family	3
		Kruskal-Wallis test			Alpha	0.05
		P value	0.0857
		Exact or approximate P value?	Exact		Uncorrected Dunn's test	Mean rank diff.	Significant?	Summary	Individual P Value
		P value summary	ns		WT vs. aP2	2	No	ns	0.3711	A-B
		Do the medians vary signif. (P < 0.05)?	No		WT vs. αMHC	-3	No	ns	0.1797	A-C
		Number of groups	3		aP2 vs. αMHC	-5	Yes	*	0.0253	B-C
		Kruskal-Wallis statistic	5.067
					Test details	Mean rank 1	Mean rank 2	Mean rank diff.	n1	n2	Z
		Data summary			WT vs. aP2	4.667	2.667	2	3	3	0.8944
		Number of treatments (columns)	3		WT vs. αMHC	4.667	7.667	-3	3	3	1.342
		Number of values (total)	9		aP2 vs. αMHC	2.667	7.667	-5	3	3	2.236
	Supplemental figure 7B	Table Analyzed	Cd24 / Podocalyxin % Sub-endocardial		Number of families	1
					Number of comparisons per family	3
		Kruskal-Wallis test			Alpha	0.05
		P value	0.0317
		Exact or approximate P value?	Exact		Uncorrected Dunn's test	Mean rank diff.	Significant?	Summary	Individual P Value
		P value summary	*		WT vs. aP2	-5.75	Yes	*	0.0368	A-B
		Do the medians vary signif. (P < 0.05)?	Yes		WT vs. αMHC	-6.2	Yes	*	0.0185	A-C
		Number of groups	3		aP2 vs. αMHC	-0.45	No	ns	0.8524	B-C
		Kruskal-Wallis statistic	6.265
					Test details	Mean rank 1	Mean rank 2	Mean rank diff.	n1	n2	Z
		Data summary			WT vs. aP2	2	7.75	-5.75	3	4	2.088
		Number of treatments (columns)	3		WT vs. αMHC	2	8.2	-6.2	3	5	2.355
		Number of values (total)	12		aP2 vs. αMHC	7.75	8.2	-0.45	4	5	0.1861
	Supplemental figure 7B	Table Analyzed	Cd24 / Podocalyxin % Mid-myocardium		Number of families	1
					Number of comparisons per family	3
		Kruskal-Wallis test			Alpha	0.05
		P value	0.5165
		Exact or approximate P value?	Exact		Uncorrected Dunn's test	Mean rank diff.	Significant?	Summary	Individual P Value
		P value summary	ns		WT vs. aP2	3.333	No	ns	0.2261	A-B
		Do the medians vary signif. (P < 0.05)?	No		WT vs. αMHC	1.733	No	ns	0.5104	A-C
		Number of groups	3		aP2 vs. αMHC	-1.6	No	ns	0.5083	B-C
		Kruskal-Wallis statistic	1.472
					Test details	Mean rank 1	Mean rank 2	Mean rank diff.	n1	n2	Z
		Data summary			WT vs. aP2	8.333	5	3.333	3	4	1.21
		Number of treatments (columns)	3		WT vs. αMHC	8.333	6.6	1.733	3	5	0.6583
		Number of values (total)	12		aP2 vs. αMHC	5	6.6	-1.6	4	5	0.6615
	Supplemental figure 7B	Table Analyzed	Cd24 / Podocalyxin % Sub-epicardial		Number of families	1
					Number of comparisons per family	3
		Kruskal-Wallis test			Alpha	0.05
		P value	0.013
		Exact or approximate P value?	Exact		Uncorrected Dunn's test	Mean rank diff.	Significant?	Summary	Individual P Value
		P value summary	*		WT vs. aP2	-4.25	No	ns	0.1228	A-B
		Do the medians vary signif. (P < 0.05)?	Yes		WT vs. αMHC	2.2	No	ns	0.4034	A-C
		Number of groups	3		aP2 vs. αMHC	6.45	Yes	**	0.0077	B-C
		Kruskal-Wallis statistic	7.188
					Test details	Mean rank 1	Mean rank 2	Mean rank diff.	n1	n2	Z
		Data summary			WT vs. aP2	6	10.25	-4.25	3	4	1.543
		Number of treatments (columns)	3		WT vs. αMHC	6	3.8	2.2	3	5	0.8355
		Number of values (total)	12		aP2 vs. αMHC	10.25	3.8	6.45	4	5	2.667
	Supplemental figure 7C	Table Analyzed	Lumen area px² Sub-endocardial		Number of families	1
					Number of comparisons per family	3
		Kruskal-Wallis test			Alpha	0.05
		P value	<0.0001
		Exact or approximate P value?	Exact		Uncorrected Dunn's test	Mean rank diff.	Significant?	Summary	Individual P Value
		P value summary	****		WT vs. aP2	-8.667	Yes	*	0.0338	A-B
		Do the medians vary signif. (P < 0.05)?	Yes		WT vs. αMHC	1.733	No	ns	0.6563	A-C
		Number of groups	3		aP2 vs. αMHC	10.4	Yes	***	0.0004	B-C
		Kruskal-Wallis statistic	13.2
					Test details	Mean rank 1	Mean rank 2	Mean rank diff.	n1	n2	Z
		Data summary			WT vs. aP2	8.333	17	-8.667	3	7	2.123
		Number of treatments (columns)	3		WT vs. αMHC	8.333	6.6	1.733	3	10	0.4451
		Number of values (total)	20		aP2 vs. αMHC	17	6.6	10.4	7	10	3.567
	Supplemental figure 7C	Table Analyzed	Lumen area px² Mid-myocardium		Number of families	1
					Number of comparisons per family	3
		Kruskal-Wallis test			Alpha	0.05
		P value	<0.0001
		Exact or approximate P value?	Exact		Uncorrected Dunn's test	Mean rank diff.	Significant?	Summary	Individual P Value
		P value summary	****		WT vs. aP2	-13.86	Yes	***	0.0007	A-B
		Do the medians vary signif. (P < 0.05)?	Yes		WT vs. αMHC	-5.3	No	ns	0.1734	A-C
		Number of groups	3		aP2 vs. αMHC	8.557	Yes	**	0.0033	B-C
		Kruskal-Wallis statistic	14.3
					Test details	Mean rank 1	Mean rank 2	Mean rank diff.	n1	n2	Z
		Data summary			WT vs. aP2	3	16.86	-13.86	3	7	3.396
		Number of treatments (columns)	3		WT vs. αMHC	3	8.3	-5.3	3	10	1.361
		Number of values (total)	20		aP2 vs. αMHC	16.86	8.3	8.557	7	10	2.936
	Supplemental figure 7C	Table Analyzed	Lumen area px² Sub-epicardial		Number of families	1
					Number of comparisons per family	3
		Kruskal-Wallis test			Alpha	0.05
		P value	0.0004
		Exact or approximate P value?	Exact		Uncorrected Dunn's test	Mean rank diff.	Significant?	Summary	Individual P Value
		P value summary	***		WT vs. aP2	-12.36	Yes	**	0.0025	A-B
		Do the medians vary signif. (P < 0.05)?	Yes		WT vs. αMHC	-4.35	No	ns	0.2638	A-C
		Number of groups	3		aP2 vs. αMHC	8.007	Yes	**	0.006	B-C
		Kruskal-Wallis statistic	11.81
					Test details	Mean rank 1	Mean rank 2	Mean rank diff.	n1	n2	Z
		Data summary			WT vs. aP2	4	16.36	-12.36	3	7	3.028
		Number of treatments (columns)	3		WT vs. αMHC	4	8.35	-4.35	3	10	1.117
		Number of values (total)	20		aP2 vs. αMHC	16.36	8.35	8.007	7	10	2.747
	Supplemental figure 9C	Table Analyzed	Heart Plvap		Number of families	1
					Number of comparisons per family	3
		Kruskal-Wallis test			Alpha	0.05
		P value	0.0005
		Exact or approximate P value?	Exact		Dunn's multiple comparisons test	Mean rank diff.	Significant?	Summary	Adjusted P Value
		P value summary	***		WT vs. aP2	-3.5	No	ns	0.5012	A-B
		Do the medians vary signif. (P < 0.05)?	Yes		WT vs. αMHC	-7	Yes	**	0.0085	A-C
		Number of groups	3		aP2 vs. αMHC	-3.5	No	ns	0.5012	B-C
		Kruskal-Wallis statistic	8.909
					Test details	Mean rank 1	Mean rank 2	Mean rank diff.	n1	n2	Z
		Data summary			WT vs. aP2	2.5	6	-3.5	4	3	1.382
		Number of treatments (columns)	3		WT vs. αMHC	2.5	9.5	-7	4	4	2.985
		Number of values (total)	11		aP2 vs. αMHC	6	9.5	-3.5	3	4	1.382
	Supplemental figure 9C	Table Analyzed	Lung Plvap		Number of families	1
					Number of comparisons per family	3
		Kruskal-Wallis test			Alpha	0.05
		P value	0.272
		Exact or approximate P value?	Exact		Dunn's multiple comparisons test	Mean rank diff.	Significant?	Summary	Adjusted P Value
		P value summary	ns		WT vs. aP2	-2.75	No	ns	0.8264	A-B
		Do the medians vary signif. (P < 0.05)?	No		WT vs. αMHC	1.375	No	ns	>0.9999	A-C
		Number of groups	3		aP2 vs. αMHC	4.125	No	ns	0.3056	B-C
		Kruskal-Wallis statistic	2.712
					Test details	Mean rank 1	Mean rank 2	Mean rank diff.	n1	n2	Z
		Data summary			WT vs. aP2	5.75	8.5	-2.75	4	3	1.091
		Number of treatments (columns)	3		WT vs. αMHC	5.75	4.375	1.375	4	4	0.589
		Number of values (total)	11		aP2 vs. αMHC	8.5	4.375	4.125	3	4	1.636
	Supplemental figure 9C	Table Analyzed	TA (Skeletal muscle) Plvap		Number of families	1
					Number of comparisons per family	3
		Kruskal-Wallis test			Alpha	0.05
		P value	0.04
		Exact or approximate P value?	Exact		Dunn's multiple comparisons test	Mean rank diff.	Significant?	Summary	Adjusted P Value
		P value summary	*		WT vs. aP2	-5.5	No	ns	0.0897	A-B
		Do the medians vary signif. (P < 0.05)?	Yes		WT vs. αMHC	0	No	ns	>0.9999	A-C
		Number of groups	3		aP2 vs. αMHC	5.5	No	ns	0.0897	B-C
		Kruskal-Wallis statistic	6
					Test details	Mean rank 1	Mean rank 2	Mean rank diff.	n1	n2	Z
		Data summary			WT vs. aP2	4.5	10	-5.5	4	3	2.171
		Number of treatments (columns)	3		WT vs. αMHC	4.5	4.5	0	4	4	0
		Number of values (total)	11		aP2 vs. αMHC	10	4.5	5.5	3	4	2.171
	Supplemental figure 9C	Table Analyzed	Liver Plvap		Number of families	1
					Number of comparisons per family	3
		Kruskal-Wallis test			Alpha	0.05
		P value	0.1292
		Exact or approximate P value?	Exact		Dunn's multiple comparisons test	Mean rank diff.	Significant?	Summary	Adjusted P Value
		P value summary	ns		WT vs. aP2	-4.333	No	ns	0.2614	A-B
		Do the medians vary signif. (P < 0.05)?	No		WT vs. αMHC	0.5	No	ns	>0.9999	A-C
		Number of groups	3		aP2 vs. αMHC	4.833	No	ns	0.1692	B-C
		Kruskal-Wallis statistic	4.212
					Test details	Mean rank 1	Mean rank 2	Mean rank diff.	n1	n2	Z
		Data summary			WT vs. aP2	5	9.333	-4.333	4	3	1.711
		Number of treatments (columns)	3		WT vs. αMHC	5	4.5	0.5	4	4	0.2132
		Number of values (total)	11		aP2 vs. αMHC	9.333	4.5	4.833	3	4	1.908
	Supplemental figure 9C	Table Analyzed	Heart Cd24a		Number of families	1
					Number of comparisons per family	3
		Kruskal-Wallis test			Alpha	0.05
		P value	0.0005
		Exact or approximate P value?	Exact		Dunn's multiple comparisons test	Mean rank diff.	Significant?	Summary	Adjusted P Value
		P value summary	***		WT vs. aP2	-3.5	No	ns	0.5012	A-B
		Do the medians vary signif. (P < 0.05)?	Yes		WT vs. αMHC	-7	Yes	**	0.0085	A-C
		Number of groups	3		aP2 vs. αMHC	-3.5	No	ns	0.5012	B-C
		Kruskal-Wallis statistic	8.909
					Test details	Mean rank 1	Mean rank 2	Mean rank diff.	n1	n2	Z
		Data summary			WT vs. aP2	2.5	6	-3.5	4	3	1.382
		Number of treatments (columns)	3		WT vs. αMHC	2.5	9.5	-7	4	4	2.985
		Number of values (total)	11		aP2 vs. αMHC	6	9.5	-3.5	3	4	1.382
	Supplemental figure 9C	Table Analyzed	Lung Cd24a		Number of families	1
					Number of comparisons per family	3
		Kruskal-Wallis test			Alpha	0.05
		P value	0.7591
		Exact or approximate P value?	Exact		Dunn's multiple comparisons test	Mean rank diff.	Significant?	Summary	Adjusted P Value
		P value summary	ns		WT vs. aP2	-1.833	No	ns	>0.9999	A-B
		Do the medians vary signif. (P < 0.05)?	No		WT vs. αMHC	-1.375	No	ns	>0.9999	A-C
		Number of groups	3		aP2 vs. αMHC	0.4583	No	ns	>0.9999	B-C
		Kruskal-Wallis statistic	0.6125
					Test details	Mean rank 1	Mean rank 2	Mean rank diff.	n1	n2	Z
		Data summary			WT vs. aP2	5	6.833	-1.833	4	3	0.7287
		Number of treatments (columns)	3		WT vs. αMHC	5	6.375	-1.375	4	4	0.5903
		Number of values (total)	11		aP2 vs. αMHC	6.833	6.375	0.4583	3	4	0.1822
	Supplemental figure 9C	Table Analyzed	TA (Skeletal muscle) Cd24a		Number of families	1
					Number of comparisons per family	3
		Kruskal-Wallis test			Alpha	0.05
		P value	0.0862
		Exact or approximate P value?	Exact		Dunn's multiple comparisons test	Mean rank diff.	Significant?	Summary	Adjusted P Value
		P value summary	ns		WT vs. aP2	-5.458	No	ns	0.0924	A-B
		Do the medians vary signif. (P < 0.05)?	No		WT vs. αMHC	-1.75	No	ns	>0.9999	A-C
		Number of groups	3		aP2 vs. αMHC	3.708	No	ns	0.4269	B-C
		Kruskal-Wallis statistic	4.745
					Test details	Mean rank 1	Mean rank 2	Mean rank diff.	n1	n2	Z
		Data summary			WT vs. aP2	3.875	9.333	-5.458	4	3	2.16
		Number of treatments (columns)	3		WT vs. αMHC	3.875	5.625	-1.75	4	4	0.7479
		Number of values (total)	11		aP2 vs. αMHC	9.333	5.625	3.708	3	4	1.467
	Supplemental figure 9C	Table Analyzed	Liver Cd24a		Number of families	1
					Number of comparisons per family	3
		Kruskal-Wallis test			Alpha	0.05
		P value	0.1448
		Exact or approximate P value?	Exact		Dunn's multiple comparisons test	Mean rank diff.	Significant?	Summary	Adjusted P Value
		P value summary	ns		WT vs. aP2	-3.25	No	ns	0.5985	A-B
		Do the medians vary signif. (P < 0.05)?	No		WT vs. αMHC	1.75	No	ns	>0.9999	A-C
		Number of groups	3		aP2 vs. αMHC	5	No	ns	0.1452	B-C
		Kruskal-Wallis statistic	3.932
					Test details	Mean rank 1	Mean rank 2	Mean rank diff.	n1	n2	Z
		Data summary			WT vs. aP2	5.75	9	-3.25	4	3	1.283
		Number of treatments (columns)	3		WT vs. αMHC	5.75	4	1.75	4	4	0.7462
		Number of values (total)	11		aP2 vs. αMHC	9	4	5	3	4	1.974
	Supplemental figure 9C	Table Analyzed	Heart Exoc3l2		Number of families	1
					Number of comparisons per family	3
		Kruskal-Wallis test			Alpha	0.05
		P value	0.0005
		Exact or approximate P value?	Exact		Dunn's multiple comparisons test	Mean rank diff.	Significant?	Summary	Adjusted P Value
		P value summary	***		WT vs. aP2	-3.5	No	ns	0.5012	A-B
		Do the medians vary signif. (P < 0.05)?	Yes		WT vs. αMHC	-7	Yes	**	0.0085	A-C
		Number of groups	3		aP2 vs. αMHC	-3.5	No	ns	0.5012	B-C
		Kruskal-Wallis statistic	8.909
					Test details	Mean rank 1	Mean rank 2	Mean rank diff.	n1	n2	Z
		Data summary			WT vs. aP2	2.5	6	-3.5	4	3	1.382
		Number of treatments (columns)	3		WT vs. αMHC	2.5	9.5	-7	4	4	2.985
		Number of values (total)	11		aP2 vs. αMHC	6	9.5	-3.5	3	4	1.382
	Supplemental figure 9C	Table Analyzed	Lung Exoc3l2		Number of families	1
					Number of comparisons per family	3
		Kruskal-Wallis test			Alpha	0.05
		P value	0.1773
		Exact or approximate P value?	Exact		Dunn's multiple comparisons test	Mean rank diff.	Significant?	Summary	Adjusted P Value
		P value summary	ns		WT vs. aP2	-4.542	No	ns	0.2151	A-B
		Do the medians vary signif. (P < 0.05)?	No		WT vs. αMHC	-3.125	No	ns	0.5421	A-C
		Number of groups	3		aP2 vs. αMHC	1.417	No	ns	>0.9999	B-C
		Kruskal-Wallis statistic	3.568
					Test details	Mean rank 1	Mean rank 2	Mean rank diff.	n1	n2	Z
		Data summary			WT vs. aP2	3.625	8.167	-4.542	4	3	1.801
		Number of treatments (columns)	3		WT vs. αMHC	3.625	6.75	-3.125	4	4	1.339
		Number of values (total)	11		aP2 vs. αMHC	8.167	6.75	1.417	3	4	0.5618
	Supplemental figure 9C	Table Analyzed	TA (Skeletal muscle) Exoc3l2		Number of families	1
					Number of comparisons per family	3
		Kruskal-Wallis test			Alpha	0.05
		P value	0.0781
		Exact or approximate P value?	Exact		Dunn's multiple comparisons test	Mean rank diff.	Significant?	Summary	Adjusted P Value
		P value summary	ns		WT vs. aP2	-5.167	No	ns	0.1242	A-B
		Do the medians vary signif. (P < 0.05)?	No		WT vs. αMHC	-0.25	No	ns	>0.9999	A-C
		Number of groups	3		aP2 vs. αMHC	4.917	No	ns	0.1568	B-C
		Kruskal-Wallis statistic	5.053
					Test details	Mean rank 1	Mean rank 2	Mean rank diff.	n1	n2	Z
		Data summary			WT vs. aP2	4.5	9.667	-5.167	4	3	2.04
		Number of treatments (columns)	3		WT vs. αMHC	4.5	4.75	-0.25	4	4	0.1066
		Number of values (total)	11		aP2 vs. αMHC	9.667	4.75	4.917	3	4	1.941
	Supplemental figure 9C	Table Analyzed	Liver Exoc3l2		Number of families	1
					Number of comparisons per family	3
		Kruskal-Wallis test			Alpha	0.05
		P value	0.0234
		Exact or approximate P value?	Exact		Dunn's multiple comparisons test	Mean rank diff.	Significant?	Summary	Adjusted P Value
		P value summary	*		WT vs. aP2	-6.25	Yes	*	0.0408	A-B
		Do the medians vary signif. (P < 0.05)?	Yes		WT vs. αMHC	-1.5	No	ns	>0.9999	A-C
		Number of groups	3		aP2 vs. αMHC	4.75	No	ns	0.1823	B-C
		Kruskal-Wallis statistic	6.409
					Test details	Mean rank 1	Mean rank 2	Mean rank diff.	n1	n2	Z
		Data summary			WT vs. aP2	3.75	10	-6.25	4	3	2.467
		Number of treatments (columns)	3		WT vs. αMHC	3.75	5.25	-1.5	4	4	0.6396
		Number of values (total)	11		aP2 vs. αMHC	10	5.25	4.75	3	4	1.875
	Supplemental figure 9C	Table Analyzed	Heart Esm1		Number of families	1
					Number of comparisons per family	3
		Kruskal-Wallis test			Alpha	0.05
		P value	0.0003
		Exact or approximate P value?	Exact		Dunn's multiple comparisons test	Mean rank diff.	Significant?	Summary	Adjusted P Value
		P value summary	***		WT vs. aP2	-3.5	No	ns	0.4954	A-B
		Do the medians vary signif. (P < 0.05)?	Yes		WT vs. αMHC	-7	Yes	**	0.0081	A-C
		Number of groups	3		aP2 vs. αMHC	-3.5	No	ns	0.4954	B-C
		Kruskal-Wallis statistic	8.991
					Test details	Mean rank 1	Mean rank 2	Mean rank diff.	n1	n2	Z
		Data summary			WT vs. aP2	2.5	6	-3.5	4	3	1.388
		Number of treatments (columns)	3		WT vs. αMHC	2.5	9.5	-7	4	4	2.998
		Number of values (total)	11		aP2 vs. αMHC	6	9.5	-3.5	3	4	1.388
	Supplemental figure 9C	Table Analyzed	Lung Esm1		Number of families	1
					Number of comparisons per family	3
		Kruskal-Wallis test			Alpha	0.05
		P value	0.7418
		Exact or approximate P value?	Exact		Dunn's multiple comparisons test	Mean rank diff.	Significant?	Summary	Adjusted P Value
		P value summary	ns		WT vs. aP2	-1.833	No	ns	>0.9999	A-B
		Do the medians vary signif. (P < 0.05)?	No		WT vs. αMHC	0	No	ns	>0.9999	A-C
		Number of groups	3		aP2 vs. αMHC	1.833	No	ns	>0.9999	B-C
		Kruskal-Wallis statistic	0.6667
					Test details	Mean rank 1	Mean rank 2	Mean rank diff.	n1	n2	Z
		Data summary			WT vs. aP2	5.5	7.333	-1.833	4	3	0.7237
		Number of treatments (columns)	3		WT vs. αMHC	5.5	5.5	0	4	4	0
		Number of values (total)	11		aP2 vs. αMHC	7.333	5.5	1.833	3	4	0.7237
	Supplemental figure 9C	Table Analyzed	TA (Skeletal muscle) Esm1		Number of families	1
					Number of comparisons per family	3
		Kruskal-Wallis test			Alpha	0.05
		P value	0.0005
		Exact or approximate P value?	Exact		Dunn's multiple comparisons test	Mean rank diff.	Significant?	Summary	Adjusted P Value
		P value summary	***		WT vs. aP2	-3.5	No	ns	0.5012	A-B
		Do the medians vary signif. (P < 0.05)?	Yes		WT vs. αMHC	4	No	ns	0.2642	A-C
		Number of groups	3		aP2 vs. αMHC	7.5	Yes	**	0.0092	B-C
		Kruskal-Wallis statistic	8.909
					Test details	Mean rank 1	Mean rank 2	Mean rank diff.	n1	n2	Z
		Data summary			WT vs. aP2	6.5	10	-3.5	4	3	1.382
		Number of treatments (columns)	3		WT vs. αMHC	6.5	2.5	4	4	4	1.706
		Number of values (total)	11		aP2 vs. αMHC	10	2.5	7.5	3	4	2.961
	Supplemental figure 9C	Table Analyzed	Liver Esm1		Number of families	1
					Number of comparisons per family	3
		Kruskal-Wallis test			Alpha	0.05
		P value	0.01
		Exact or approximate P value?	Exact		Dunn's multiple comparisons test	Mean rank diff.	Significant?	Summary	Adjusted P Value
		P value summary	**		WT vs. aP2	-6	Yes	*	0.0284	A-B
		Do the medians vary signif. (P < 0.05)?	Yes		WT vs. αMHC	-2.333	No	ns	0.9389	A-C
		Number of groups	3		aP2 vs. αMHC	3.667	No	ns	0.414	B-C
		Kruskal-Wallis statistic	6.745
					Test details	Mean rank 1	Mean rank 2	Mean rank diff.	n1	n2	Z
		Data summary			WT vs. aP2	3	9	-6	4	3	2.595
		Number of treatments (columns)	3		WT vs. αMHC	3	5.333	-2.333	4	3	1.009
		Number of values (total)	10		aP2 vs. αMHC	9	5.333	3.667	3	3	1.483
	Supplemental figure 9C	Table Analyzed	Heart Foxf1		Number of families	1
					Number of comparisons per family	3
		Kruskal-Wallis test			Alpha	0.05
		P value	0.0005
		Exact or approximate P value?	Exact		Dunn's multiple comparisons test	Mean rank diff.	Significant?	Summary	Adjusted P Value
		P value summary	***		WT vs. aP2	-3.5	No	ns	0.5012	A-B
		Do the medians vary signif. (P < 0.05)?	Yes		WT vs. αMHC	-7	Yes	**	0.0085	A-C
		Number of groups	3		aP2 vs. αMHC	-3.5	No	ns	0.5012	B-C
		Kruskal-Wallis statistic	8.909
					Test details	Mean rank 1	Mean rank 2	Mean rank diff.	n1	n2	Z
		Data summary			WT vs. aP2	2.5	6	-3.5	4	3	1.382
		Number of treatments (columns)	3		WT vs. αMHC	2.5	9.5	-7	4	4	2.985
		Number of values (total)	11		aP2 vs. αMHC	6	9.5	-3.5	3	4	1.382
	Supplemental figure 9C	Table Analyzed	Lung Foxf1		Number of families	1
					Number of comparisons per family	3
		Kruskal-Wallis test			Alpha	0.05
		P value	0.2899
		Exact or approximate P value?	Exact		Dunn's multiple comparisons test	Mean rank diff.	Significant?	Summary	Adjusted P Value
		P value summary	ns		WT vs. aP2	-1.5	No	ns	>0.9999	A-B
		Do the medians vary signif. (P < 0.05)?	No		WT vs. αMHC	2.5	No	ns	0.8593	A-C
		Number of groups	3		aP2 vs. αMHC	4	No	ns	0.343	B-C
		Kruskal-Wallis statistic	2.636
					Test details	Mean rank 1	Mean rank 2	Mean rank diff.	n1	n2	Z
		Data summary			WT vs. aP2	6.5	8	-1.5	4	3	0.5922
		Number of treatments (columns)	3		WT vs. αMHC	6.5	4	2.5	4	4	1.066
		Number of values (total)	11		aP2 vs. αMHC	8	4	4	3	4	1.579
	Supplemental figure 9C	Table Analyzed	TA (Skeletal muscle) Foxf1		Number of families	1
					Number of comparisons per family	3
		Kruskal-Wallis test			Alpha	0.05
		P value	0.0386
		Exact or approximate P value?	Exact		Dunn's multiple comparisons test	Mean rank diff.	Significant?	Summary	Adjusted P Value
		P value summary	*		WT vs. aP2	-5.25	No	ns	0.1146	A-B
		Do the medians vary signif. (P < 0.05)?	Yes		WT vs. αMHC	0.5	No	ns	>0.9999	A-C
		Number of groups	3		aP2 vs. αMHC	5.75	No	ns	0.0696	B-C
		Kruskal-Wallis statistic	6.045
					Test details	Mean rank 1	Mean rank 2	Mean rank diff.	n1	n2	Z
		Data summary			WT vs. aP2	4.75	10	-5.25	4	3	2.073
		Number of treatments (columns)	3		WT vs. αMHC	4.75	4.25	0.5	4	4	0.2132
		Number of values (total)	11		aP2 vs. αMHC	10	4.25	5.75	3	4	2.27
	Supplemental figure 9C	Table Analyzed	Liver Foxf1		Number of families	1
					Number of comparisons per family	3
		Kruskal-Wallis test			Alpha	0.05
		P value	0.2433
		Exact or approximate P value?	Exact		Dunn's multiple comparisons test	Mean rank diff.	Significant?	Summary	Adjusted P Value
		P value summary	ns		WT vs. aP2	-4.333	No	ns	0.2614	A-B
		Do the medians vary signif. (P < 0.05)?	No		WT vs. αMHC	-2.25	No	ns	>0.9999	A-C
		Number of groups	3		aP2 vs. αMHC	2.083	No	ns	>0.9999	B-C
		Kruskal-Wallis statistic	2.962
					Test details	Mean rank 1	Mean rank 2	Mean rank diff.	n1	n2	Z
		Data summary			WT vs. aP2	4	8.333	-4.333	4	3	1.711
		Number of treatments (columns)	3		WT vs. αMHC	4	6.25	-2.25	4	4	0.9594
		Number of values (total)	11		aP2 vs. αMHC	8.333	6.25	2.083	3	4	0.8224
	Supplemental figure 9C	Table Analyzed	Heart Chst2		Number of families	1
					Number of comparisons per family	3
		Kruskal-Wallis test			Alpha	0.05
		P value	0.0005
		Exact or approximate P value?	Exact		Dunn's multiple comparisons test	Mean rank diff.	Significant?	Summary	Adjusted P Value
		P value summary	***		WT vs. aP2	-3.5	No	ns	0.5012	A-B
		Do the medians vary signif. (P < 0.05)?	Yes		WT vs. αMHC	-7	Yes	**	0.0085	A-C
		Number of groups	3		aP2 vs. αMHC	-3.5	No	ns	0.5012	B-C
		Kruskal-Wallis statistic	8.909
					Test details	Mean rank 1	Mean rank 2	Mean rank diff.	n1	n2	Z
		Data summary			WT vs. aP2	2.5	6	-3.5	4	3	1.382
		Number of treatments (columns)	3		WT vs. αMHC	2.5	9.5	-7	4	4	2.985
		Number of values (total)	11		aP2 vs. αMHC	6	9.5	-3.5	3	4	1.382
	Supplemental figure 9C	Table Analyzed	Lung Chst2		Number of families	1
					Number of comparisons per family	3
		Kruskal-Wallis test			Alpha	0.05
		P value	0.0658
		Exact or approximate P value?	Exact		Dunn's multiple comparisons test	Mean rank diff.	Significant?	Summary	Adjusted P Value
		P value summary	ns		WT vs. aP2	-0.5	No	ns	>0.9999	A-B
		Do the medians vary signif. (P < 0.05)?	No		WT vs. αMHC	4.5	No	ns	0.1617	A-C
		Number of groups	3		aP2 vs. αMHC	5	No	ns	0.1421	B-C
		Kruskal-Wallis statistic	5.229
					Test details	Mean rank 1	Mean rank 2	Mean rank diff.	n1	n2	Z
		Data summary			WT vs. aP2	7.5	8	-0.5	4	3	0.1983
		Number of treatments (columns)	3		WT vs. αMHC	7.5	3	4.5	4	4	1.928
		Number of values (total)	11		aP2 vs. αMHC	8	3	5	3	4	1.983
	Supplemental figure 9C	Table Analyzed	TA (Skeletal muscle) Chst2		Number of families	1
					Number of comparisons per family	3
		Kruskal-Wallis test			Alpha	0.05
		P value	0.004
		Exact or approximate P value?	Exact		Dunn's multiple comparisons test	Mean rank diff.	Significant?	Summary	Adjusted P Value
		P value summary	**		WT vs. aP2	-4	No	ns	0.3405	A-B
		Do the medians vary signif. (P < 0.05)?	Yes		WT vs. αMHC	3	No	ns	0.5994	A-C
		Number of groups	3		aP2 vs. αMHC	7	Yes	*	0.0168	B-C
		Kruskal-Wallis statistic	7.671
					Test details	Mean rank 1	Mean rank 2	Mean rank diff.	n1	n2	Z
		Data summary			WT vs. aP2	6	10	-4	4	3	1.583
		Number of treatments (columns)	3		WT vs. αMHC	6	3	3	4	4	1.282
		Number of values (total)	11		aP2 vs. αMHC	10	3	7	3	4	2.77
	Supplemental figure 9C	Table Analyzed	Liver Chst2		Number of families	1
					Number of comparisons per family	3
		Kruskal-Wallis test			Alpha	0.05
		P value	0.0009
		Exact or approximate P value?	Exact		Dunn's multiple comparisons test	Mean rank diff.	Significant?	Summary	Adjusted P Value
		P value summary	***		WT vs. aP2	-7.375	Yes	*	0.0106	A-B
		Do the medians vary signif. (P < 0.05)?	Yes		WT vs. αMHC	-3.75	No	ns	0.327	A-C
		Number of groups	3		aP2 vs. αMHC	3.625	No	ns	0.4545	B-C
		Kruskal-Wallis statistic	8.596
					Test details	Mean rank 1	Mean rank 2	Mean rank diff.	n1	n2	Z
		Data summary			WT vs. aP2	2.625	10	-7.375	4	3	2.918
		Number of treatments (columns)	3		WT vs. αMHC	2.625	6.375	-3.75	4	4	1.603
		Number of values (total)	11		aP2 vs. αMHC	10	6.375	3.625	3	4	1.434
	Supplemental figure 9C	Table Analyzed	Heart Ces2e		Number of families	1
					Number of comparisons per family	3
		Kruskal-Wallis test			Alpha	0.05
		P value	0.0005
		Exact or approximate P value?	Exact		Dunn's multiple comparisons test	Mean rank diff.	Significant?	Summary	Adjusted P Value
		P value summary	***		WT vs. aP2	-3.5	No	ns	0.5012	A-B
		Do the medians vary signif. (P < 0.05)?	Yes		WT vs. αMHC	-7	Yes	**	0.0085	A-C
		Number of groups	3		aP2 vs. αMHC	-3.5	No	ns	0.5012	B-C
		Kruskal-Wallis statistic	8.909
					Test details	Mean rank 1	Mean rank 2	Mean rank diff.	n1	n2	Z
		Data summary			WT vs. aP2	2.5	6	-3.5	4	3	1.382
		Number of treatments (columns)	3		WT vs. αMHC	2.5	9.5	-7	4	4	2.985
		Number of values (total)	11		aP2 vs. αMHC	6	9.5	-3.5	3	4	1.382
	Supplemental figure 9C	Table Analyzed	Lung Ces2e		Number of families	1
					Number of comparisons per family	3
		Kruskal-Wallis test			Alpha	0.05
		P value	0.1292
		Exact or approximate P value?	Exact		Dunn's multiple comparisons test	Mean rank diff.	Significant?	Summary	Adjusted P Value
		P value summary	ns		WT vs. aP2	5.042	No	ns	0.1382	A-B
		Do the medians vary signif. (P < 0.05)?	No		WT vs. αMHC	1.375	No	ns	>0.9999	A-C
		Number of groups	3		aP2 vs. αMHC	-3.667	No	ns	0.4405	B-C
		Kruskal-Wallis statistic	4.123
					Test details	Mean rank 1	Mean rank 2	Mean rank diff.	n1	n2	Z
		Data summary			WT vs. aP2	7.875	2.833	5.042	4	3	1.995
		Number of treatments (columns)	3		WT vs. αMHC	7.875	6.5	1.375	4	4	0.5876
		Number of values (total)	11		aP2 vs. αMHC	2.833	6.5	-3.667	3	4	1.451
	Supplemental figure 9C	Table Analyzed	TA (Skeletal muscle) Ces2e		Number of families	1
					Number of comparisons per family	3
		Kruskal-Wallis test			Alpha	0.05
		P value	0.0414
		Exact or approximate P value?	Exact		Dunn's multiple comparisons test	Mean rank diff.	Significant?	Summary	Adjusted P Value
		P value summary	*		WT vs. aP2	6.167	Yes	*	0.0447	A-B
		Do the medians vary signif. (P < 0.05)?	Yes		WT vs. αMHC	2.25	No	ns	>0.9999	A-C
		Number of groups	3		aP2 vs. αMHC	-3.917	No	ns	0.3662	B-C
		Kruskal-Wallis statistic	5.962
					Test details	Mean rank 1	Mean rank 2	Mean rank diff.	n1	n2	Z
		Data summary			WT vs. aP2	8.5	2.333	6.167	4	3	2.434
		Number of treatments (columns)	3		WT vs. αMHC	8.5	6.25	2.25	4	4	0.9594
		Number of values (total)	11		aP2 vs. αMHC	2.333	6.25	-3.917	3	4	1.546
	Supplemental figure 9C	Table Analyzed	Liver Ces2e		Number of families	1
					Number of comparisons per family	3
		Kruskal-Wallis test			Alpha	0.05
		P value	0.1448
		Exact or approximate P value?	Exact		Dunn's multiple comparisons test	Mean rank diff.	Significant?	Summary	Adjusted P Value
		P value summary	ns		WT vs. aP2	5	No	ns	0.1452	A-B
		Do the medians vary signif. (P < 0.05)?	No		WT vs. αMHC	1.75	No	ns	>0.9999	A-C
		Number of groups	3		aP2 vs. αMHC	-3.25	No	ns	0.5985	B-C
		Kruskal-Wallis statistic	3.932
					Test details	Mean rank 1	Mean rank 2	Mean rank diff.	n1	n2	Z
		Data summary			WT vs. aP2	8	3	5	4	3	1.974
		Number of treatments (columns)	3		WT vs. αMHC	8	6.25	1.75	4	4	0.7462
		Number of values (total)	11		aP2 vs. αMHC	3	6.25	-3.25	3	4	1.283
	Supplemental figure 9C	Table Analyzed	Heart Col13a1		Number of families	1
					Number of comparisons per family	3
		Kruskal-Wallis test			Alpha	0.05
		P value	0.0005
		Exact or approximate P value?	Exact		Dunn's multiple comparisons test	Mean rank diff.	Significant?	Summary	Adjusted P Value
		P value summary	***		WT vs. aP2	-4	No	ns	0.2642	A-B
		Do the medians vary signif. (P < 0.05)?	Yes		WT vs. αMHC	-7.5	Yes	**	0.0092	A-C
		Number of groups	3		aP2 vs. αMHC	-3.5	No	ns	0.5012	B-C
		Kruskal-Wallis statistic	8.909
					Test details	Mean rank 1	Mean rank 2	Mean rank diff.	n1	n2	Z
		Data summary			WT vs. aP2	2.5	6.5	-4	4	4	1.706
		Number of treatments (columns)	3		WT vs. αMHC	2.5	10	-7.5	4	3	2.961
		Number of values (total)	11		aP2 vs. αMHC	6.5	10	-3.5	4	3	1.382
	Supplemental figure 9C	Table Analyzed	Lung Col13a1		Number of families	1
					Number of comparisons per family	3
		Kruskal-Wallis test			Alpha	0.05
		P value	0.8481
		Exact or approximate P value?	Exact		Dunn's multiple comparisons test	Mean rank diff.	Significant?	Summary	Adjusted P Value
		P value summary	ns		WT vs. aP2	0.25	No	ns	>0.9999	A-B
		Do the medians vary signif. (P < 0.05)?	No		WT vs. αMHC	-1.25	No	ns	>0.9999	A-C
		Number of groups	3		aP2 vs. αMHC	-1.5	No	ns	>0.9999	B-C
		Kruskal-Wallis statistic	0.3881
					Test details	Mean rank 1	Mean rank 2	Mean rank diff.	n1	n2	Z
		Data summary			WT vs. aP2	5.75	5.5	0.25	4	4	0.1068
		Number of treatments (columns)	3		WT vs. αMHC	5.75	7	-1.25	4	3	0.4946
		Number of values (total)	11		aP2 vs. αMHC	5.5	7	-1.5	4	3	0.5935
	Supplemental figure 9C	Table Analyzed	TA (Skeletal muscle) Col13a1		Number of families	1
					Number of comparisons per family	3
		Kruskal-Wallis test			Alpha	0.05
		P value	0.3152
		Exact or approximate P value?	Exact		Dunn's multiple comparisons test	Mean rank diff.	Significant?	Summary	Adjusted P Value
		P value summary	ns		WT vs. aP2	-2.75	No	ns	0.7229	A-B
		Do the medians vary signif. (P < 0.05)?	No		WT vs. αMHC	0.9167	No	ns	>0.9999	A-C
		Number of groups	3		aP2 vs. αMHC	3.667	No	ns	0.4433	B-C
		Kruskal-Wallis statistic	2.417
					Test details	Mean rank 1	Mean rank 2	Mean rank diff.	n1	n2	Z
		Data summary			WT vs. aP2	5.25	8	-2.75	4	4	1.173
		Number of treatments (columns)	3		WT vs. αMHC	5.25	4.333	0.9167	4	3	0.3619
		Number of values (total)	11		aP2 vs. αMHC	8	4.333	3.667	4	3	1.447
	Supplemental figure 9C	Table Analyzed	Liver Col13a1		Number of families	1
					Number of comparisons per family	3
		Kruskal-Wallis test			Alpha	0.05
		P value	0.1302
		Exact or approximate P value?	Exact		Dunn's multiple comparisons test	Mean rank diff.	Significant?	Summary	Adjusted P Value
		P value summary	ns		WT vs. aP2	-2.75	No	ns	0.7132	A-B
		Do the medians vary signif. (P < 0.05)?	No		WT vs. αMHC	2.292	No	ns	>0.9999	A-C
		Number of groups	3		aP2 vs. αMHC	5.042	No	ns	0.1352	B-C
		Kruskal-Wallis statistic	4.098
					Test details	Mean rank 1	Mean rank 2	Mean rank diff.	n1	n2	Z
		Data summary			WT vs. aP2	5.625	8.375	-2.75	4	4	1.181
		Number of treatments (columns)	3		WT vs. αMHC	5.625	3.333	2.292	4	3	0.9109
		Number of values (total)	11		aP2 vs. αMHC	8.375	3.333	5.042	4	3	2.004
	Supplemental figure 12B	Test for normal distribution	WT	aP2
		Shapiro-Wilk test
		W	0.9247	0.9254
		P value	0.5397	0.5454
		Passed normality test (alpha=0.05)?	Yes	Yes
		P value summary	ns	ns
		Number of values	6	6
		Table Analyzed	Heart lysate mVegf-b167
		Column B	aP2
		vs.	vs.
		Column A	WT
		Unpaired t test with Welch's correction
		P value	0.0399
		P value summary	*
		Significantly different (P < 0.05)?	Yes
		One- or two-tailed P value?	Two-tailed
		Welch-corrected t, df	t=2.453, df=7.958
		How big is the difference?
		Mean of column A	1
		Mean of column B	1.258
		Difference between means (B - A) ± SEM	0.2577 ± 0.1050
		95% confidence interval	0.01524 to 0.5001
		R squared (eta squared)	0.4306
		F test to compare variances
		F, DFn, Dfd	3.053, 5, 5
		P value	0.246
		P value summary	ns
		Significantly different (P < 0.05)?	No
		Data analyzed
		Sample size, column A	6
		Sample size, column B	6
	Supplemental figure 12B	Test for normal distribution	WT	aP2
		Shapiro-Wilk test
		W	0.9358	0.7892
		P value	0.6259	0.0469
		Passed normality test (alpha=0.05)?	Yes	No
		P value summary	ns	*
		Number of values	6	6
		Table Analyzed	Heart lysate mVegf-b186
		Column B	aP2
		vs.	vs.
		Column A	WT
		Mann Whitney test
		P value	0.0022
		Exact or approximate P value?	Exact
		P value summary	**
		Significantly different (P < 0.05)?	Yes
		One- or two-tailed P value?	Two-tailed
		Sum of ranks in column A,B	21 , 57
		Mann-Whitney U	0
		Difference between medians
		Median of column A	0.9915, n=6
		Median of column B	1.612, n=6
		Difference: Actual	0.62
		Difference: Hodges-Lehmann	0.6425
	Supplemental figure 12B	Table Analyzed	EC mVegf-b167
		Column B	aP2
		vs.	vs.
		Column A	WT
		Mann Whitney test
		P value	0.3333
		Exact or approximate P value?	Exact
		P value summary	ns
		Significantly different (P < 0.05)?	No
		One- or two-tailed P value?	Two-tailed
		Sum of ranks in column A,B	3 , 7
		Mann-Whitney U	0
		Difference between medians
		Median of column A	1.000, n=2
		Median of column B	71.26, n=2
		Difference: Actual	70.26
		Difference: Hodges-Lehmann	70.26
	Supplemental figure 12B	Table Analyzed	EC mVegf-b186
		Column B	aP2
		vs.	vs.
		Column A	WT
		Mann Whitney test
		P value	0.3333
		Exact or approximate P value?	Exact
		P value summary	ns
		Significantly different (P < 0.05)?	No
		One- or two-tailed P value?	Two-tailed
		Sum of ranks in column A,B	3 , 7
		Mann-Whitney U	0
		Difference between medians
		Median of column A	1.000, n=2
		Median of column B	79.28, n=2
		Difference: Actual	78.28
		Difference: Hodges-Lehmann	78.28
	Supplemental figure 12G	Table Analyzed	one week Heart mVegf-b167		Number of families	1
					Number of comparisons per family	4
		Kruskal-Wallis test			Alpha	0.05
		P value	0.0003
		Exact or approximate P value?	Exact		Uncorrected Dunn's test	Mean rank diff.	Significant?	Summary	Individual P Value	A-?
		P value summary	***		Scrambled vs. mVEGF-B186 low	2	No	ns	0.5839	B	mVEGF-B186 low
		Do the medians vary signif. (P < 0.05)?	Yes		Scrambled vs. mVEGF-B167 low	-5.667	No	ns	0.1207	C	mVEGF-B167 low
		Number of groups	5		Scrambled vs. mVEGF-B186 low + mVEGF-B167 low	-3.667	No	ns	0.3153	D	mVEGF-B186 low + mVEGF-B167 low
		Kruskal-Wallis statistic	12.17		Scrambled vs. mVEGF-B167 high	-9.333	Yes	*	0.0106	E	mVEGF-B167 high
		Data summary			Test details	Mean rank 1	Mean rank 2	Mean rank diff.	n1	n2	Z
		Number of treatments (columns)	5		Scrambled vs. mVEGF-B186 low	4.667	2.667	2	3	3	0.5477
		Number of values (total)	15		Scrambled vs. mVEGF-B167 low	4.667	10.33	-5.667	3	3	1.552
					Scrambled vs. mVEGF-B186 low + mVEGF-B167 low	4.667	8.333	-3.667	3	3	1.004
					Scrambled vs. mVEGF-B167 high	4.667	14	-9.333	3	3	2.556
	Supplemental figure 12G	Table Analyzed	one week Heart mVegf-b186		Number of families	1
					Number of comparisons per family	4
		Kruskal-Wallis test			Alpha	0.05
		P value	<0.0001
		Exact or approximate P value?	Exact		Uncorrected Dunn's test	Mean rank diff.	Significant?	Summary	Individual P Value	A-?
		P value summary	****		Scrambled vs. mVEGF-B186 low	-7	No	ns	0.0552	B	mVEGF-B186 low
		Do the medians vary signif. (P < 0.05)?	Yes		Scrambled vs. mVEGF-B167 low	1	No	ns	0.7842	C	mVEGF-B167 low
		Number of groups	5		Scrambled vs. mVEGF-B186 low + mVEGF-B167 low	-4	No	ns	0.2733	D	mVEGF-B186 low + mVEGF-B167 low
		Kruskal-Wallis statistic	12.9		Scrambled vs. mVEGF-B167 high	5	No	ns	0.1709	E	mVEGF-B167 high
		Data summary			Test details	Mean rank 1	Mean rank 2	Mean rank diff.	n1	n2	Z
		Number of treatments (columns)	5		Scrambled vs. mVEGF-B186 low	7	14	-7	3	3	1.917
		Number of values (total)	15		Scrambled vs. mVEGF-B167 low	7	6	1	3	3	0.2739
					Scrambled vs. mVEGF-B186 low + mVEGF-B167 low	7	11	-4	3	3	1.095
					Scrambled vs. mVEGF-B167 high	7	2	5	3	3	1.369
	Supplemental figure 12G	Table Analyzed	one week Liver mVegf-b167		Number of families	1
					Number of comparisons per family	4
		Kruskal-Wallis test			Alpha	0.05
		P value	0.0003
		Exact or approximate P value?	Exact		Uncorrected Dunn's test	Mean rank diff.	Significant?	Summary	Individual P Value	A-?
		P value summary	***		Scrambled vs. mVEGF-B186 low	1	No	ns	0.7842	B	mVEGF-B186 low
		Do the medians vary signif. (P < 0.05)?	Yes		Scrambled vs. mVEGF-B167 low	-5.333	No	ns	0.1441	C	mVEGF-B167 low
		Number of groups	5		Scrambled vs. mVEGF-B186 low + mVEGF-B167 low	-5.667	No	ns	0.1207	D	mVEGF-B186 low + mVEGF-B167 low
		Kruskal-Wallis statistic	12.23		Scrambled vs. mVEGF-B167 high	-10	Yes	**	0.0062	E	mVEGF-B167 high
		Data summary			Test details	Mean rank 1	Mean rank 2	Mean rank diff.	n1	n2	Z
		Number of treatments (columns)	5		Scrambled vs. mVEGF-B186 low	4	3	1	3	3	0.2739
		Number of values (total)	15		Scrambled vs. mVEGF-B167 low	4	9.333	-5.333	3	3	1.461
					Scrambled vs. mVEGF-B186 low + mVEGF-B167 low	4	9.667	-5.667	3	3	1.552
					Scrambled vs. mVEGF-B167 high	4	14	-10	3	3	2.739
	Supplemental figure 12G	Table Analyzed	one week Liver mVegf-b186		Number of families	1
					Number of comparisons per family	4
		Kruskal-Wallis test			Alpha	0.05
		P value	0.0023
		Exact or approximate P value?	Exact		Uncorrected Dunn's test	Mean rank diff.	Significant?	Summary	Individual P Value	A-?
		P value summary	**		Scrambled vs. mVEGF-B186 low	-8.333	Yes	*	0.0225	B	mVEGF-B186 low
		Do the medians vary signif. (P < 0.05)?	Yes		Scrambled vs. mVEGF-B167 low	0	No	ns	>0.9999	C	mVEGF-B167 low
		Number of groups	5		Scrambled vs. mVEGF-B186 low + mVEGF-B167 low	-5.333	No	ns	0.1441	D	mVEGF-B186 low + mVEGF-B167 low
		Kruskal-Wallis statistic	11.2		Scrambled vs. mVEGF-B167 high	2	No	ns	0.5839	E	mVEGF-B167 high
		Data summary			Test details	Mean rank 1	Mean rank 2	Mean rank diff.	n1	n2	Z
		Number of treatments (columns)	5		Scrambled vs. mVEGF-B186 low	5.667	14	-8.333	3	3	2.282
		Number of values (total)	15		Scrambled vs. mVEGF-B167 low	5.667	5.667	0	3	3	0
					Scrambled vs. mVEGF-B186 low + mVEGF-B167 low	5.667	11	-5.333	3	3	1.461
					Scrambled vs. mVEGF-B167 high	5.667	3.667	2	3	3	0.5477
	Supplemental figure 12G	Table Analyzed	two weeks Heart mVegf-b167		Number of families	1
					Number of comparisons per family	4
		Kruskal-Wallis test			Alpha	0.05
		P value	0.0027
		Exact or approximate P value?	Approximate		Uncorrected Dunn's test	Mean rank diff.	Significant?	Summary	Individual P Value	A-?
		P value summary	**		Scrambled vs. mVEGF-B186 low	3.75	No	ns	0.3198	B	mVEGF-B186 low
		Do the medians vary signif. (P < 0.05)?	Yes		Scrambled vs. mVEGF-B167 low	-6.625	No	ns	0.1037	C	mVEGF-B167 low
		Number of groups	5		Scrambled vs. mVEGF-B186 low + mVEGF-B167 low	-3.625	No	ns	0.3732	D	mVEGF-B186 low + mVEGF-B167 low
		Kruskal-Wallis statistic	16.25		Scrambled vs. mVEGF-B167 high	-10.13	Yes	**	0.0072	E	mVEGF-B167 high
		Data summary			Test details	Mean rank 1	Mean rank 2	Mean rank diff.	n1	n2	Z
		Number of treatments (columns)	5		Scrambled vs. mVEGF-B186 low	6.375	2.625	3.75	4	4	0.9949
		Number of values (total)	18		Scrambled vs. mVEGF-B167 low	6.375	13	-6.625	4	3	1.627
					Scrambled vs. mVEGF-B186 low + mVEGF-B167 low	6.375	10	-3.625	4	3	0.8904
					Scrambled vs. mVEGF-B167 high	6.375	16.5	-10.13	4	4	2.686
	Supplemental figure 12G	Table Analyzed	two weeks Heart mVegf-b186		Number of families	1
					Number of comparisons per family	4
		Kruskal-Wallis test			Alpha	0.05
		P value	0.0135
		Exact or approximate P value?	Approximate		Uncorrected Dunn's test	Mean rank diff.	Significant?	Summary	Individual P Value	A-?
		P value summary	*		Scrambled vs. mVEGF-B186low	-9.375	Yes	*	0.013	B	mVEGF-B186low
		Do the medians vary signif. (P < 0.05)?	Yes		Scrambled vs. mVEGF-B167low	0.9583	No	ns	0.8141	C	mVEGF-B167low
		Number of groups	5		Scrambled vs. mVEGF-B186low + mVEGF-B167low	-7.042	No	ns	0.084	D	mVEGF-B186low + mVEGF-B167low
		Kruskal-Wallis statistic	12.58		Scrambled vs. mVEGF-B167high	1	No	ns	0.791	E	mVEGF-B167high
		Data summary			Test details	Mean rank 1	Mean rank 2	Mean rank diff.	n1	n2	Z
[truncated: 2,087 more rows]
[truncated: 7 more columns]
