# Supplementary material for: Contribution of VEGF-B-Induced Endocardial Endothelial Cell Lineage in Physiological Versus Pathological Cardiac Hypertrophy
Source: Circ Res. 2024 Apr 24;134(11):1465–82. doi: 10.1161/CIRCRESAHA.123.324136 (PMC11542978; doi:10.1161/CIRCRESAHA.123.324136)
Supplement: Supplementary file 4 [file res-134-1465-s004.xlsx]

## Sheet: Sheet1
	Primers used for qPCR
	Organism	Gene	Sequence 5' - 3'
	Mouse	Adgre1 (F4/80) F	TGTCTGAAGATTCTCAAAACATGGA
	Mouse	Adgre1 (F4/80) R	TGGAGCTTCATAGTTGTAAGGCA
	Mouse	Cd24a F	GCTCCTACCCACGCAGATTTACTG
	Mouse	Cd24a R	CCACCCCCTCTGGTGGTAG
	Mouse	Ces2e F	GGTTCTAACCTACCTGTGATGGTATGG
	Mouse	Ces2e R	GACCACCACCACATCCTCAG
	Mouse	Chst2 F	CGCTCGGGATGAAGGTATTTCG
	Mouse	Chst2 R	GCGGCTCTTTATGCCACTTGTAG
	Mouse	Col13a1 F	CTGGACTCCCAGGGGACAAG
	Mouse	Col13a1 R	AATGGGACCCGGGAATCCAG
	Mouse	Esm1 F	GGTATCTGCAAAGACTGTCCCTATGG
	Mouse	Esm1 R	TGGCTGCTGCATACTGGAAG
	Mouse	Exoc3l2 F	CGTGAAGGCTCAGACCCGAG
	Mouse	Exoc3l2 R	CTTCTAGCAGCTCACAAACATCCTG
	Mouse	Foxf1 F	AACTGCAAGGCATCCCTCG
	Mouse	Foxf1 R	AGTAAGATCCTCCGCCTGTTGTATG
	Mouse	Il1b F	CTGGTGTGTGACGTTCCCATTA
	Mouse	Il1b R	CCGACAGCACGAGGCTTT
	Mouse	Il6 F	TCTATACCACTTCACAAGTCGGA
	Mouse	Il6 R	GAATTGCCATTGCACAACTCTTT
	Mouse	Nppa F	AAGAACCTGCTAGACCACCTGG
	Mouse	Nppa R	GGGAGGGAGCTAAGTGCG
	Mouse	Nppb F	TTCAAGATGCAGCTGCTGGAG
	Mouse	Nppb R	GGTGTTCTTTTGTGAGGCCTTGG
	Mouse	Plvap F	ACCTGCGAAGCTTTACTCTTCAAG
	Mouse	Plvap R	TGCCAGCAGGCTCTCCTTG
	Mouse	TNFα F	CCAGTGTGGGAAGCTGTCTT
	Mouse	TNFα R	AAGCAAAAGAGGAGGCAACA
	Mouse	Vcam1 F	AGTTGGGGATTCGGTTGTTCT
	Mouse	Vcam1 R	CCCCTCATTCCTTACCACCC
	Mouse	Vegf-b total F	CCCAGCCACCAGAAGAAAGT
	Mouse	Vegf-b total R	AGTTCCATGCTCAGAGGCAC
	Mouse	Vegf-b167 F	GGCAACACCAAGTCCGAATG
	Mouse	Vegf-b167 R	GAGGATCCTGGGGCTGTCT
	Mouse	Vegf-b186 F	GCTGACATCATCCATCCCACT
	Mouse	Vegf-b186 R	CTTGGCAATGGAGGAAGCGG
	Mouse	Vegfr-1 F	GAGGACCTTTTCAAGGACGGCTTTGC
	Mouse	Vegfr-1 R	CTCCTCAAAGGTTTTGATTCTTTCC
	Mouse	Vegfr-2 F	GCGTGATTCTGAGGAAAGGGT
	Mouse	Vegfr-2 R	CCCTGGGAATGGTGAGTGTT
	Rat	Cd24a F	CACGCAGATTTATTGCAACCAAACATCG
	Rat	Cd24a R	AGAGATGTAGGAGAGAGAGAGAGAGGG
	Rat	Col13a1 F	CTGGACGAGAAATGGAAGTTCTACTCG
	Rat	Col13a1 R	CTTGTCCCCTGGGAGTCCAG
	Rat	Esm1 F	GTGTCTGTAAAGACTGTCCCTACGG
	Rat	Esm1 R	GGCTGCTGCATACTGGAAGAAG
	Rat	Exoc3l2 F	TCCCTGGCAGAAAGACTGGTG
	Rat	Exoc3l2 R	CTCCAGGATGTGCTCGTCCG
	Rat	Foxf1 F	GAATTGCAAGGCATCCCTCGG
	Rat	Foxf1 R	CTTGATAGGTGACCTGCTGGTGATAG
	Rat	Plvap F	TGCGAAGCCTTGCTCTTCAAG
	Rat	Plvap R	TCCTGCTGCATTTCCGCCTG
	Primers for detection of both VEGF-B isoforms
	Organism	Gene	Sequence 5' - 3'
	Human	Vegf-b F	TGCCCACTGGGCAGCACCAAG
	Human	Vegf-b R	GCCATGTGTCACCTTCGCAGCTTCCG
	Mouse	Vegf-b F	GGCCTGGAATGTGTGCCCACTGGG
	Mouse	Vegf-b R	GCAGCTTGTCACTTTCGCGGCTTCCG
